# Supplementary material for: Cerebellum-mediated trainability of eye and head movements for dynamic gazing
Source: PLoS One. 2019 Nov 4;14(11):e0224458. doi: 10.1371/journal.pone.0224458 (PMC6827899; doi:10.1371/journal.pone.0224458)
Supplement: S1 File — (JASP) [file pone.0224458.s003.jasp › metadata.json]

{
   "computedColumns" : [],
   "dataFilePath" : "/Users/matsugi/Google ドライブ/++STUDY/++++研究/2.CrTMS-GSE/%change_Head.csv",
   "dataFileReadOnly" : false,
   "dataFileTimestamp" : 1562136653,
   "dataSet" : {
      "columnCount" : 16,
      "emptyValuesMap" : {
         "Age" : {},
         "Condition" : {},
         "M/F" : {},
         "Range of motion" : {},
         "Subject" : {},
         "Trial No" : {},
         "V10" : {},
         "V11" : {},
         "V12" : {},
         "V13" : {},
         "V14" : {},
         "V15" : {},
         "V16" : {},
         "V8" : {},
         "V9" : {},
         "hand" : {}
      },
      "fields" : [
         {
            "measureType" : "NominalText",
            "name" : "Condition",
            "type" : "integer"
         },
         {
            "measureType" : "NominalText",
            "name" : "Subject",
            "type" : "integer"
         },
         {
            "measureType" : "Nominal",
            "name" : "Age",
            "type" : "integer"
         },
         {
            "measureType" : "NominalText",
            "name" : "hand",
            "type" : "integer"
         },
         {
            "measureType" : "NominalText",
            "name" : "M/F",
            "type" : "integer"
         },
         {
            "measureType" : "NominalText",
            "name" : "Trial No",
            "type" : "integer"
         },
         {
            "measureType" : "Continuous",
            "name" : "Range of motion",
            "type" : "number"
         },
         {
            "measureType" : "Nominal",
            "name" : "V8",
            "type" : "integer"
         },
         {
            "measureType" : "Nominal",
            "name" : "V9",
            "type" : "integer"
         },
         {
            "measureType" : "Nominal",
            "name" : "V10",
            "type" : "integer"
         },
         {
            "measureType" : "Nominal",
            "name" : "V11",
            "type" : "integer"
         },
         {
            "measureType" : "Nominal",
            "name" : "V12",
            "type" : "integer"
         },
         {
            "measureType" : "Nominal",
            "name" : "V13",
            "type" : "integer"
         },
         {
            "measureType" : "Nominal",
            "name" : "V14",
            "type" : "integer"
         },
         {
            "measureType" : "Nominal",
            "name" : "V15",
            "type" : "integer"
         },
         {
            "measureType" : "Nominal",
            "name" : "V16",
            "type" : "integer"
         }
      ],
      "rowCount" : 250
   },
   "emptyValues" : [ "NaN", "nan", ".", "NA" ],
   "filterConstructorJSON" : "{\"formulas\":[]}",
   "filterData" : "# Add filters using R syntax here, see question mark for help.\n\ngeneratedFilter # by default: pass the non-R filter(s)"
}
