# Supplementary material for: Cerebellum-mediated trainability of eye and head movements for dynamic gazing
Source: PLoS One. 2019 Nov 4;14(11):e0224458. doi: 10.1371/journal.pone.0224458 (PMC6827899; doi:10.1371/journal.pone.0224458)
Supplement: S2 File — (JASP) [file pone.0224458.s004.jasp]

Archive with 9 entries (9 files):
- META-INF/MANIFEST.MF
- metadata.json
- xdata.json
- data.bin
- index.html
- analyses.json
- resources/3/state
- resources/3/_0.png
- resources/4/state
