# Supplementary material for: Cerebellum-mediated trainability of eye and head movements for dynamic gazing
Source: PLoS One. 2019 Nov 4;14(11):e0224458. doi: 10.1371/journal.pone.0224458 (PMC6827899; doi:10.1371/journal.pone.0224458)
Supplement: S2 File — (JASP) [file pone.0224458.s004.jasp › analyses.json]

{
   "analyses" : [
      {
         "dataKey" : null,
         "id" : 3,
         "module" : "Common",
         "name" : "Anova",
         "options" : {
            "VovkSellkeMPR" : false,
            "confidenceIntervalInterval" : 0.950,
            "confidenceIntervalIntervalContrast" : 0.950,
            "confidenceIntervalIntervalPostHoc" : 0.950,
            "confidenceIntervalsContrast" : false,
            "confidenceIntervalsPostHoc" : false,
            "contrastAssumeEqualVariance" : true,
            "contrasts" : [
               {
                  "contrast" : "none",
                  "variable" : "Condition"
               },
               {
                  "contrast" : "none",
                  "variable" : "Trial No"
               }
            ],
            "dependent" : "Range of motion",
            "descriptives" : false,
            "effectSizeEstimates" : false,
            "effectSizeEtaSquared" : true,
            "effectSizeOmegaSquared" : false,
            "effectSizePartialEtaSquared" : false,
            "errorBarType" : "standardError",
            "fixedFactors" : [ "Condition", "Trial No" ],
            "homogeneityBrown" : true,
            "homogeneityCorrections" : false,
            "homogeneityNone" : true,
            "homogeneityTests" : true,
            "homogeneityWelch" : true,
            "kruskalVariablesAssigned" : [
               [ "Condition" ],
               [ "Trial No" ]
            ],
            "marginalMeansCIAdjustment" : "none",
            "marginalMeansCompareMainEffects" : false,
            "marginalMeansTerms" : null,
            "modelTerms" : [
               {
                  "components" : [ "Condition" ]
               },
               {
                  "components" : [ "Trial No" ]
               },
               {
                  "components" : [ "Condition", "Trial No" ]
               }
            ],
            "moderatorFactorOne" : "",
            "moderatorFactorTwo" : "",
            "plotErrorBars" : true,
            "plotHeightDescriptivesPlotLegend" : 300,
            "plotHeightDescriptivesPlotNoLegend" : 300,
            "plotHeightQQPlot" : 300,
            "plotHorizontalAxis" : "Trial No",
            "plotSeparateLines" : "Condition",
            "plotSeparatePlots" : "",
            "plotWidthDescriptivesPlotLegend" : 450,
            "plotWidthDescriptivesPlotNoLegend" : 350,
            "plotWidthQQPlot" : 300,
            "postHocTestEffectSize" : false,
            "postHocTestsBonferroni" : false,
            "postHocTestsHolm" : false,
            "postHocTestsScheffe" : false,
            "postHocTestsTukey" : true,
            "postHocTestsTypeDunn" : false,
            "postHocTestsTypeDunnett" : false,
            "postHocTestsTypeGames" : false,
            "postHocTestsTypeStandard" : true,
            "postHocTestsVariables" : [],
            "qqPlot" : false,
            "randomFactors" : [],
            "simpleFactor" : "",
            "sumOfSquares" : "type3",
            "wlsWeights" : ""
         },
         "progress" : -1,
         "requiresInit" : null,
         "results" : {
            ".meta" : [
               {
                  "name" : "anova",
                  "type" : "table"
               },
               {
                  "meta" : [
                     {
                        "name" : "levene",
                        "type" : "table"
                     },
                     {
                        "name" : "qqPlot",
                        "type" : "image"
                     }
                  ],
                  "name" : "assumptionsObj",
                  "type" : "object"
               },
               {
                  "meta" : "table",
                  "name" : "contrasts",
                  "type" : "collection"
               },
               {
                  "meta" : "table",
                  "name" : "posthoc",
                  "type" : "collection"
               },
               {
                  "meta" : "table",
                  "name" : "marginalMeans",
                  "type" : "collection"
               },
               {
                  "name" : "simpleEffects",
                  "type" : "table"
               },
               {
                  "name" : "kruskal",
                  "type" : "table"
               },
               {
                  "meta" : [
                     {
                        "name" : "descriptivesTable",
                        "type" : "table"
                     },
                     {
                        "name" : "descriptivesPlot",
                        "type" : "image"
                     }
                  ],
                  "name" : "descriptivesObj",
                  "type" : "object"
               }
            ],
            "anova" : {
               "citation" : [ "JASP Team (2018). JASP (Version 0.9.2) [Computer software]." ],
               "data" : [
                  {
                     ".isNewGroup" : true,
                     "Cases" : "Condition",
                     "F" : 12.64020618946760,
                     "Mean Square" : 0.3801011840970080,
                     "Sum of Squares" : 0.3801011840970080,
                     "df" : 1,
                     "p" : 0.0004582086770790580
                  },
                  {
                     ".isNewGroup" : false,
                     "Cases" : "Trial No",
                     "F" : 1.402762830900910,
                     "Mean Square" : 0.04218220850518940,
                     "Sum of Squares" : 0.3796398765467050,
                     "df" : 9,
                     "p" : 0.1877840357830530
                  },
                  {
                     ".isNewGroup" : false,
                     "Cases" : "Condition ✻ Trial No",
                     "F" : 0.3726274486645770,
                     "Mean Square" : 0.0112052076003690,
                     "Sum of Squares" : 0.1008468684033210,
                     "df" : 9,
                     "p" : 0.9473164995215340
                  },
                  {
                     ".isNewGroup" : true,
                     "Cases" : "Residual",
                     "F" : "",
                     "Mean Square" : 0.03007080568145530,
                     "Sum of Squares" : 6.916285306734720,
                     "df" : 230,
                     "p" : ""
                  }
               ],
               "footnotes" : [
                  {
                     "cols" : null,
                     "row" : null,
                     "symbol" : "<em>Note.</em>",
                     "text" : "Type III Sum of Squares"
                  }
               ],
               "schema" : {
                  "fields" : [
                     {
                        "name" : "Cases",
                        "type" : "string"
                     },
                     {
                        "format" : "sf:4;dp:3",
                        "name" : "Sum of Squares",
                        "type" : "number"
                     },
                     {
                        "format" : "dp:0",
                        "name" : "df",
                        "type" : "number"
                     },
                     {
                        "format" : "sf:4;dp:3",
                        "name" : "Mean Square",
                        "type" : "number"
                     },
                     {
                        "format" : "sf:4;dp:3",
                        "name" : "F",
                        "type" : "number"
                     },
                     {
                        "format" : "dp:3;p:.001",
                        "name" : "p",
                        "type" : "number"
                     }
                  ]
               },
               "status" : "complete",
               "title" : "ANOVA - Range of motion"
            },
            "assumptionsObj" : {
               "levene" : {
                  "data" : [
                     {
                        ".isNewGroup" : true,
                        "F" : 5.435315212411630,
                        "df1" : 19,
                        "df2" : 230,
                        "p" : 6.537578081309240e-11
                     }
                  ],
                  "footnotes" : [],
                  "schema" : {
                     "fields" : [
                        {
                           "format" : "sf:4;dp:3",
                           "name" : "F",
                           "type" : "number"
                        },
                        {
                           "format" : "dp:0",
                           "name" : "df1",
                           "type" : "number"
                        },
                        {
                           "format" : "dp:0",
                           "name" : "df2",
                           "type" : "number"
                        },
                        {
                           "format" : "dp:3;p:.001",
                           "name" : "p",
                           "type" : "number"
                        }
                     ]
                  },
                  "status" : "complete",
                  "title" : "Test for Equality of Variances (Levene's)"
               },
               "qqPlot" : null,
               "title" : "Assumption Checks"
            },
            "contrasts" : {
               "collection" : null,
               "title" : "Contrasts"
            },
            "descriptivesObj" : {
               "descriptivesPlot" : {
                  "convertible" : true,
                  "custom" : {
                     "height" : "plotHeightDescriptivesPlotLegend",
                     "width" : "plotWidthDescriptivesPlotLegend"
                  },
                  "data" : "resources/3/_0.png",
                  "height" : 300,
                  "status" : "complete",
                  "title" : "Descriptives Plot",
                  "width" : 450
               },
               "descriptivesTable" : null,
               "title" : "Descriptives"
            },
            "kruskal" : {
               "citation" : [ "JASP Team (2018). JASP (Version 0.9.2) [Computer software]." ],
               "data" : [
                  {
                     "Factor" : "Condition",
                     "Statistic" : 16.2283958717640,
                     "df" : 1,
                     "p" : 5.614619925762270e-05
                  },
                  {
                     "Factor" : "Trial No",
                     "Statistic" : 12.50028993975020,
                     "df" : 9,
                     "p" : 0.1865512903568930
                  }
               ],
               "footnotes" : [],
               "name" : "kruskalTable",
               "schema" : {
                  "fields" : [
                     {
                        "name" : "Factor",
                        "type" : "string"
                     },
                     {
                        "format" : "sf:4;dp:3",
                        "name" : "Statistic",
                        "type" : "number"
                     },
                     {
                        "name" : "df",
                        "type" : "integer"
                     },
                     {
                        "format" : "dp:3;p:.001",
                        "name" : "p",
                        "type" : "number"
                     }
                  ]
               },
               "status" : "complete",
               "title" : "Kruskal-Wallis Test"
            },
            "marginalMeans" : {
               "collection" : null,
               "title" : "Marginal Means"
            },
            "posthoc" : {
               "collection" : [],
               "title" : "Post Hoc Tests"
            },
            "title" : "ANOVA"
         },
         "resultsMeta" : null,
         "stateKey" : null,
         "status" : "complete",
         "title" : "",
         "userdata" : null,
         "version" : "0.9.2"
      },
      {
         "dataKey" : null,
         "id" : 4,
         "module" : "Common",
         "name" : "AnovaBayesian",
         "options" : {
            "bayesFactorOrder" : "nullModelTop",
            "bayesFactorType" : "BF10",
            "dependent" : "Range of motion",
            "descriptives" : false,
            "effects" : false,
            "effectsType" : "allModels",
            "fixedFactors" : [ "Condition", "Trial No" ],
            "fixedSamplesNumber" : 10000,
            "modelTerms" : [
               {
                  "components" : [ "Condition" ],
                  "isNuisance" : false
               },
               {
                  "components" : [ "Trial No" ],
                  "isNuisance" : false
               },
               {
                  "components" : [ "Condition", "Trial No" ],
                  "isNuisance" : false
               }
            ],
            "plotCredibleInterval" : false,
            "plotCredibleIntervalInterval" : 0.950,
            "plotHeightDescriptivesPlotLegend" : 300,
            "plotHeightDescriptivesPlotNoLegend" : 300,
            "plotHorizontalAxis" : "",
            "plotSeparateLines" : "",
            "plotSeparatePlots" : "",
            "plotWidthDescriptivesPlotLegend" : 450,
            "plotWidthDescriptivesPlotNoLegend" : 350,
            "postHocTestsNullControl" : true,
            "postHocTestsVariables" : [ "Condition" ],
            "posteriorDistributions" : false,
            "posteriorEstimates" : false,
            "posteriorEstimatesCredibleIntervalInterval" : 0.950,
            "posteriorEstimatesMCMCIterations" : 10000.0,
            "priorFixedEffects" : 0.50,
            "priorRandomEffects" : 1.0,
            "randomFactors" : [],
            "sampleMode" : "auto"
         },
         "progress" : -1,
         "requiresInit" : null,
         "results" : {
            ".meta" : [
               {
                  "name" : "title",
                  "type" : "title"
               },
               {
                  "name" : "model comparison",
                  "type" : "table"
               },
               {
                  "name" : "effects",
                  "type" : "table"
               },
               {
                  "name" : "estimates",
                  "type" : "table"
               },
               {
                  "meta" : "table",
                  "name" : "posthoc",
                  "type" : "collection"
               },
               {
                  "meta" : [
                     {
                        "name" : "descriptivesTable",
                        "type" : "table"
                     },
                     {
                        "name" : "descriptivesPlot",
                        "type" : "image"
                     }
                  ],
                  "name" : "descriptivesObj",
                  "type" : "object"
               }
            ],
            "descriptivesObj" : {
               "descriptivesPlot" : {
                  "collection" : [],
                  "title" : "Descriptives Plots"
               },
               "descriptivesTable" : null,
               "title" : "Descriptives"
            },
            "model comparison" : {
               "citation" : [
                  "JASP Team (2018). JASP (Version 0.9.2) [Computer software].",
                  "Morey, R. D., & Rouder, J. N. (2015). BayesFactor (Version 0.9.11-3)[Computer software].",
                  "Rouder, J. N., Morey, R. D., Speckman, P. L., & Province, J. M. (2012). Default Bayes factors for ANOVA designs. Journal of Mathematical Psychology, 56, 356-374."
               ],
               "data" : [
                  {
                     "BF10" : 0,
                     "BFM" : -1.165007042566890,
                     "Models" : "Null model",
                     "P(M)" : 0.20,
                     "P(M|data)" : -1.77442962666930,
                     "error %" : ""
                  },
                  {
                     "BF10" : 1.711452025877880,
                     "BFM" : 1.408788937970390,
                     "Models" : "Condition",
                     "P(M)" : 0.20,
                     "P(M|data)" : -0.06297760079142030,
                     "error %" : 1.105822690131750e-07
                  },
                  {
                     "BF10" : -0.9623161175555810,
                     "BFM" : -2.133888792048790,
                     "Models" : "Trial No",
                     "P(M)" : 0.20,
                     "P(M|data)" : -2.736745744224880,
                     "error %" : 0.0002860926079231670
                  },
                  {
                     "BF10" : 0.8290382587940160,
                     "BFM" : -0.2910596691557140,
                     "Models" : "Condition + Trial No",
                     "P(M)" : 0.20,
                     "P(M|data)" : -0.945391367875280,
                     "error %" : 0.9299399970972539
                  },
                  {
                     "BF10" : -0.7564654977363990,
                     "BFM" : -1.9275541909750,
                     "Models" : "Condition + Trial No + Condition ✻ Trial No",
                     "P(M)" : 0.20,
                     "P(M|data)" : -2.53089512440570,
                     "error %" : 1.199800587732310
                  }
               ],
               "footnotes" : [],
               "schema" : {
                  "fields" : [
                     {
                        "name" : "Models",
                        "type" : "string"
                     },
                     {
                        "format" : "sf:4;dp:3",
                        "name" : "P(M)",
                        "type" : "number"
                     },
                     {
                        "format" : "sf:4;dp:3;log10",
                        "name" : "P(M|data)",
                        "type" : "number"
                     },
                     {
                        "format" : "sf:4;dp:3;log10",
                        "name" : "BFM",
                        "title" : "BF<sub>M</sub>",
                        "type" : "number"
                     },
                     {
                        "format" : "sf:4;dp:3;log10",
                        "name" : "BF10",
                        "title" : "BF<sub>10</sub>",
                        "type" : "number"
                     },
                     {
                        "format" : "sf:4;dp:3",
                        "name" : "error %",
                        "type" : "number"
                     }
                  ]
               },
               "title" : "Model Comparison - Range of motion"
            },
            "posthoc" : {
               "collection" : [
                  {
                     "citation" : [
                        "Jeffreys, H. (1938). Significance tests when several degrees of freedom arise simultaneously. Proceedings of the Royal Society of London. Series A, Mathematical and Physical Sciences, 165, 161–198.",
                        "Westfall, P. H., Johnson, W. O., & Utts, J. M. (1997). A Bayesian perspective on the Bonferroni adjustment. Biometrika, 84, 419-427."
                     ],
                     "data" : [
                        {
                           "(I)" : "Real",
                           "(J)" : "Sham",
                           ".isNewGroup" : true,
                           "BF" : 1.711452025877880,
                           "Posterior Odds" : 51.45789611672020,
                           "Prior Odds" : 1,
                           "error %" : 1.105822689527050e-07
                        }
                     ],
                     "footnotes" : [
                        {
                           "cols" : null,
                           "row" : null,
                           "symbol" : "<em>Note.</em>",
                           "text" : "The posterior odds have been corrected for multiple testing by\n\t\tfixing to 0.5 the prior probability that the null hypothesis holds\n\t\tacross all comparisons (Westfall, Johnson, & Utts, 1997). Individual\n\t\tcomparisons are based on the default t-test with a Cauchy (0, r =\n\t\t1/sqrt(2)) prior. The \"U\" in the Bayes factor denotes that it is uncorrected."
                        }
                     ],
                     "name" : "postHoc_Condition",
                     "schema" : {
                        "fields" : [
                           {
                              "combine" : true,
                              "name" : "(I)",
                              "title" : "",
                              "type" : "string"
                           },
                           {
                              "name" : "(J)",
                              "title" : "",
                              "type" : "string"
                           },
                           {
                              "format" : "sf:4;dp:3",
                              "name" : "Prior Odds",
                              "type" : "number"
                           },
                           {
                              "format" : "sf:4;dp:3",
                              "name" : "Posterior Odds",
                              "type" : "number"
                           },
                           {
                              "format" : "sf:4;dp:3;log10",
                              "name" : "BF",
                              "title" : "BF<sub>10, U</sub>",
                              "type" : "number"
                           },
                           {
                              "format" : "sf:4;dp:3",
                              "name" : "error %",
                              "type" : "number"
                           }
                        ]
                     },
                     "status" : "complete",
                     "title" : "Post Hoc Comparisons - Condition"
                  }
               ],
               "title" : "Post Hoc Tests"
            },
            "title" : "Bayesian ANOVA"
         },
         "resultsMeta" : null,
         "stateKey" : null,
         "status" : "complete",
         "title" : "",
         "userdata" : null,
         "version" : "0.9.2"
      }
   ],
   "meta" : {
      "notes" : {
         "first" : {
            "format" : "markdown",
            "text" : "  \n\n",
            "visible" : false
         }
      },
      "title" : "Results"
   }
}
