# Supplementary material for: Cerebellum-mediated trainability of eye and head movements for dynamic gazing
Source: PLoS One. 2019 Nov 4;14(11):e0224458. doi: 10.1371/journal.pone.0224458 (PMC6827899; doi:10.1371/journal.pone.0224458)
Supplement: S4 File — (JASP) [file pone.0224458.s006.jasp › analyses.json]

{
   "analyses" : [
      {
         "dataKey" : null,
         "id" : 0,
         "module" : "Common",
         "name" : "AnovaBayesian",
         "options" : {
            "bayesFactorOrder" : "nullModelTop",
            "bayesFactorType" : "BF10",
            "dependent" : "Range of motion",
            "descriptives" : false,
            "effects" : false,
            "effectsType" : "allModels",
            "fixedFactors" : [ "Trial No" ],
            "fixedSamplesNumber" : 10000,
            "modelTerms" : [
               {
                  "components" : [ "Trial No" ],
                  "isNuisance" : false
               }
            ],
            "plotCredibleInterval" : false,
            "plotCredibleIntervalInterval" : 0.950,
            "plotHeightDescriptivesPlotLegend" : 300,
            "plotHeightDescriptivesPlotNoLegend" : 300,
            "plotHorizontalAxis" : "",
            "plotSeparateLines" : "",
            "plotSeparatePlots" : "",
            "plotWidthDescriptivesPlotLegend" : 450,
            "plotWidthDescriptivesPlotNoLegend" : 350,
            "postHocTestsNullControl" : true,
            "postHocTestsVariables" : [ "Trial No" ],
            "posteriorDistributions" : false,
            "posteriorEstimates" : false,
            "posteriorEstimatesCredibleIntervalInterval" : 0.950,
            "posteriorEstimatesMCMCIterations" : 10000.0,
            "priorFixedEffects" : 0.50,
            "priorRandomEffects" : 1.0,
            "randomFactors" : [],
            "sampleMode" : "auto"
         },
         "progress" : -1,
         "requiresInit" : null,
         "results" : {
            ".meta" : [
               {
                  "name" : "title",
                  "type" : "title"
               },
               {
                  "name" : "model comparison",
                  "type" : "table"
               },
               {
                  "name" : "effects",
                  "type" : "table"
               },
               {
                  "name" : "estimates",
                  "type" : "table"
               },
               {
                  "meta" : "table",
                  "name" : "posthoc",
                  "type" : "collection"
               },
               {
                  "meta" : [
                     {
                        "name" : "descriptivesTable",
                        "type" : "table"
                     },
                     {
                        "name" : "descriptivesPlot",
                        "type" : "image"
                     }
                  ],
                  "name" : "descriptivesObj",
                  "type" : "object"
               }
            ],
            "descriptivesObj" : {
               "descriptivesPlot" : {
                  "collection" : [],
                  "title" : "Descriptives Plots"
               },
               "descriptivesTable" : null,
               "title" : "Descriptives"
            },
            "model comparison" : {
               "citation" : [
                  "JASP Team (2018). JASP (Version 0.9.2) [Computer software].",
                  "Morey, R. D., & Rouder, J. N. (2015). BayesFactor (Version 0.9.11-3)[Computer software].",
                  "Rouder, J. N., Morey, R. D., Speckman, P. L., & Province, J. M. (2012). Default Bayes factors for ANOVA designs. Journal of Mathematical Psychology, 56, 356-374."
               ],
               "data" : [
                  {
                     "BF10" : 0,
                     "BFM" : 1.285435457085490,
                     "Models" : "Null model",
                     "P(M)" : 0.50,
                     "P(M|data)" : -0.02194473226385470,
                     "error %" : ""
                  },
                  {
                     "BF10" : -1.285435457085490,
                     "BFM" : -1.285435457085490,
                     "Models" : "Trial No",
                     "P(M)" : 0.50,
                     "P(M|data)" : -1.307380189349350,
                     "error %" : 0.003438736422065470
                  }
               ],
               "footnotes" : [],
               "schema" : {
                  "fields" : [
                     {
                        "name" : "Models",
                        "type" : "string"
                     },
                     {
                        "format" : "sf:4;dp:3",
                        "name" : "P(M)",
                        "type" : "number"
                     },
                     {
                        "format" : "sf:4;dp:3;log10",
                        "name" : "P(M|data)",
                        "type" : "number"
                     },
                     {
                        "format" : "sf:4;dp:3;log10",
                        "name" : "BFM",
                        "title" : "BF<sub>M</sub>",
                        "type" : "number"
                     },
                     {
                        "format" : "sf:4;dp:3;log10",
                        "name" : "BF10",
                        "title" : "BF<sub>10</sub>",
                        "type" : "number"
                     },
                     {
                        "format" : "sf:4;dp:3",
                        "name" : "error %",
                        "type" : "number"
                     }
                  ]
               },
               "title" : "Model Comparison - Range of motion"
            },
            "posthoc" : {
               "collection" : [
                  {
                     "citation" : [
                        "Jeffreys, H. (1938). Significance tests when several degrees of freedom arise simultaneously. Proceedings of the Royal Society of London. Series A, Mathematical and Physical Sciences, 165, 161–198.",
                        "Westfall, P. H., Johnson, W. O., & Utts, J. M. (1997). A Bayesian perspective on the Bonferroni adjustment. Biometrika, 84, 419-427."
                     ],
                     "data" : [
                        {
                           "(I)" : "Trial1",
                           "(J)" : "Trial2",
                           ".isNewGroup" : true,
                           "BF" : -0.3514435768200530,
                           "Posterior Odds" : 0.06620070085553820,
                           "Prior Odds" : 0.1486983549970350,
                           "error %" : 0.0002367365146471490
                        },
                        {
                           "(I)" : "Trial1",
                           "(J)" : "Trial3",
                           ".isNewGroup" : false,
                           "BF" : -0.3699162408960570,
                           "Posterior Odds" : 0.06344390748970510,
                           "Prior Odds" : 0.1486983549970350,
                           "error %" : 0.0002488456014748690
                        },
                        {
                           "(I)" : "Trial1",
                           "(J)" : "Trial4",
                           ".isNewGroup" : false,
                           "BF" : -0.2579006602653420,
                           "Posterior Odds" : 0.08211178700581109,
                           "Prior Odds" : 0.1486983549970350,
                           "error %" : 0.001092687013216660
                        },
                        {
                           "(I)" : "Trial1",
                           "(J)" : "Trial5",
                           ".isNewGroup" : false,
                           "BF" : 0.7037026295482121,
                           "Posterior Odds" : 0.7516381131006610,
                           "Prior Odds" : 0.1486983549970350,
                           "error %" : 5.207126238044360e-05
                        },
                        {
                           "(I)" : "Trial1",
                           "(J)" : "Trial6",
                           ".isNewGroup" : false,
                           "BF" : 0.1818859939462040,
                           "Posterior Odds" : 0.2260435701867390,
                           "Prior Odds" : 0.1486983549970350,
                           "error %" : 0.002005629018946510
                        },
                        {
                           "(I)" : "Trial1",
                           "(J)" : "Trial7",
                           ".isNewGroup" : false,
                           "BF" : 0.1789807833769510,
                           "Posterior Odds" : 0.2245364993473040,
                           "Prior Odds" : 0.1486983549970350,
                           "error %" : 0.001977543075381810
                        },
                        {
                           "(I)" : "Trial1",
                           "(J)" : "Trial8",
                           ".isNewGroup" : false,
                           "BF" : 0.07470930399672290,
                           "Posterior Odds" : 0.1766100722026830,
                           "Prior Odds" : 0.1486983549970350,
                           "error %" : 0.0002143216158490970
                        },
                        {
                           "(I)" : "Trial1",
                           "(J)" : "Trial9",
                           ".isNewGroup" : false,
                           "BF" : 0.114630759544630,
                           "Posterior Odds" : 0.193614074094440,
                           "Prior Odds" : 0.1486983549970350,
                           "error %" : 0.000973734895485170
                        },
                        {
                           "(I)" : "Trial1",
                           "(J)" : "Trial_10",
                           ".isNewGroup" : false,
                           "BF" : -0.0006311771054815390,
                           "Posterior Odds" : 0.148482402843210,
                           "Prior Odds" : 0.1486983549970350,
                           "error %" : 0.001321627988256920
                        },
                        {
                           "(I)" : "Trial2",
                           "(J)" : "Trial3",
                           ".isNewGroup" : false,
                           "BF" : -0.4384683432333090,
                           "Posterior Odds" : 0.05417985280978330,
                           "Prior Odds" : 0.1486983549970350,
                           "error %" : 5.319319512650020e-06
                        },
                        {
                           "(I)" : "Trial2",
                           "(J)" : "Trial4",
                           ".isNewGroup" : false,
                           "BF" : -0.4350631933290320,
                           "Posterior Odds" : 0.05460632766700870,
                           "Prior Odds" : 0.1486983549970350,
                           "error %" : 4.662583178025610e-06
                        },
                        {
                           "(I)" : "Trial2",
                           "(J)" : "Trial5",
                           ".isNewGroup" : false,
                           "BF" : -0.2502308026038970,
                           "Posterior Odds" : 0.08357480298496640,
                           "Prior Odds" : 0.1486983549970350,
                           "error %" : 0.001382671873489310
                        },
                        {
                           "(I)" : "Trial2",
                           "(J)" : "Trial6",
                           ".isNewGroup" : false,
                           "BF" : -0.2998751068706850,
                           "Posterior Odds" : 0.07454715215432201,
                           "Prior Odds" : 0.1486983549970350,
                           "error %" : 7.478176695994181e-05
                        },
                        {
                           "(I)" : "Trial2",
                           "(J)" : "Trial7",
                           ".isNewGroup" : false,
                           "BF" : -0.2997253023321750,
                           "Posterior Odds" : 0.07457287071271670,
                           "Prior Odds" : 0.1486983549970350,
                           "error %" : 7.642286615856370e-05
                        },
                        {
                           "(I)" : "Trial2",
                           "(J)" : "Trial8",
                           ".isNewGroup" : false,
                           "BF" : -0.303957363717620,
                           "Posterior Odds" : 0.0738497110449820,
                           "Prior Odds" : 0.1486983549970350,
                           "error %" : 3.619685424300290e-05
                        },
                        {
                           "(I)" : "Trial2",
                           "(J)" : "Trial9",
                           ".isNewGroup" : false,
                           "BF" : -0.2681137568418020,
                           "Posterior Odds" : 0.08020333127562521,
                           "Prior Odds" : 0.1486983549970350,
                           "error %" : 0.0007496943058931601
                        },
                        {
                           "(I)" : "Trial2",
                           "(J)" : "Trial_10",
                           ".isNewGroup" : false,
                           "BF" : -0.3290711761235730,
                           "Posterior Odds" : 0.06970035466240419,
                           "Prior Odds" : 0.1486983549970350,
                           "error %" : 0.0001161624925847470
                        },
                        {
                           "(I)" : "Trial3",
                           "(J)" : "Trial4",
                           ".isNewGroup" : false,
                           "BF" : -0.4252155654870180,
                           "Posterior Odds" : 0.0558586709905830,
                           "Prior Odds" : 0.1486983549970350,
                           "error %" : 2.325896402760910e-05
                        },
                        {
                           "(I)" : "Trial3",
                           "(J)" : "Trial5",
                           ".isNewGroup" : false,
                           "BF" : -0.1766120918415740,
                           "Posterior Odds" : 0.09901342241817750,
                           "Prior Odds" : 0.1486983549970350,
                           "error %" : 0.004460549227349680
                        },
                        {
                           "(I)" : "Trial3",
                           "(J)" : "Trial6",
                           ".isNewGroup" : false,
                           "BF" : -0.250952892863270,
                           "Posterior Odds" : 0.08343596076734820,
                           "Prior Odds" : 0.1486983549970350,
                           "error %" : 0.001354322039895720
                        },
                        {
                           "(I)" : "Trial3",
                           "(J)" : "Trial7",
                           ".isNewGroup" : false,
                           "BF" : -0.2509350841820720,
                           "Posterior Odds" : 0.08343938221282630,
                           "Prior Odds" : 0.1486983549970350,
                           "error %" : 0.001355018693980960
                        },
                        {
                           "(I)" : "Trial3",
                           "(J)" : "Trial8",
                           ".isNewGroup" : false,
                           "BF" : -0.2611471225168470,
                           "Posterior Odds" : 0.08150026888610330,
                           "Prior Odds" : 0.1486983549970350,
                           "error %" : 0.0009779324567714561
                        },
                        {
                           "(I)" : "Trial3",
                           "(J)" : "Trial9",
                           ".isNewGroup" : false,
                           "BF" : -0.2218172079343030,
                           "Posterior Odds" : 0.08922549297909090,
                           "Prior Odds" : 0.1486983549970350,
                           "error %" : 0.002610901975560930
                        },
                        {
                           "(I)" : "Trial3",
                           "(J)" : "Trial_10",
                           ".isNewGroup" : false,
                           "BF" : -0.2919309572059380,
                           "Posterior Odds" : 0.07592332280985981,
                           "Prior Odds" : 0.1486983549970350,
                           "error %" : 0.0001829699289516070
                        },
                        {
                           "(I)" : "Trial4",
                           "(J)" : "Trial5",
                           ".isNewGroup" : false,
                           "BF" : -0.2999823313106670,
                           "Posterior Odds" : 0.07452874922655620,
                           "Prior Odds" : 0.1486983549970350,
                           "error %" : 7.361579114742569e-05
                        },
                        {
                           "(I)" : "Trial4",
                           "(J)" : "Trial6",
                           ".isNewGroup" : false,
                           "BF" : -0.3396942404375130,
                           "Posterior Odds" : 0.06801613093222940,
                           "Prior Odds" : 0.1486983549970350,
                           "error %" : 0.0001852417328176730
                        },
                        {
                           "(I)" : "Trial4",
                           "(J)" : "Trial7",
                           ".isNewGroup" : false,
                           "BF" : -0.3394945796955940,
                           "Posterior Odds" : 0.06804740757480710,
                           "Prior Odds" : 0.1486983549970350,
                           "error %" : 0.0001841074331301410
                        },
                        {
                           "(I)" : "Trial4",
                           "(J)" : "Trial8",
                           ".isNewGroup" : false,
                           "BF" : -0.3409685748286860,
                           "Posterior Odds" : 0.06781684621040369,
                           "Prior Odds" : 0.1486983549970350,
                           "error %" : 0.0001923071993256090
                        },
                        {
                           "(I)" : "Trial4",
                           "(J)" : "Trial9",
                           ".isNewGroup" : false,
                           "BF" : -0.3076075133665240,
                           "Posterior Odds" : 0.07323162154978770,
                           "Prior Odds" : 0.1486983549970350,
                           "error %" : 1.256997261092010e-05
                        },
                        {
                           "(I)" : "Trial4",
                           "(J)" : "Trial_10",
                           ".isNewGroup" : false,
                           "BF" : -0.3625002075975140,
                           "Posterior Odds" : 0.06453658140660340,
                           "Prior Odds" : 0.1486983549970350,
                           "error %" : 0.0002541484105200080
                        },
                        {
                           "(I)" : "Trial5",
                           "(J)" : "Trial6",
                           ".isNewGroup" : false,
                           "BF" : -0.4404027852156670,
                           "Posterior Odds" : 0.0539390606420390,
                           "Prior Odds" : 0.1486983549970350,
                           "error %" : 7.376984163023720e-06
                        },
                        {
                           "(I)" : "Trial5",
                           "(J)" : "Trial7",
                           ".isNewGroup" : false,
                           "BF" : -0.440413799009520,
                           "Posterior Odds" : 0.05393769275415090,
                           "Prior Odds" : 0.1486983549970350,
                           "error %" : 7.343683442797970e-06
                        },
                        {
                           "(I)" : "Trial5",
                           "(J)" : "Trial8",
                           ".isNewGroup" : false,
                           "BF" : -0.4400253110612630,
                           "Posterior Odds" : 0.05398596303912890,
                           "Prior Odds" : 0.1486983549970350,
                           "error %" : 6.925171747913430e-06
                        },
                        {
                           "(I)" : "Trial5",
                           "(J)" : "Trial9",
                           ".isNewGroup" : false,
                           "BF" : -0.4329197483642010,
                           "Posterior Odds" : 0.05487650142257040,
                           "Prior Odds" : 0.1486983549970350,
                           "error %" : 6.987003339078250e-06
                        },
                        {
                           "(I)" : "Trial5",
                           "(J)" : "Trial_10",
                           ".isNewGroup" : false,
                           "BF" : -0.440236693276020,
                           "Posterior Odds" : 0.05395969308594580,
                           "Prior Odds" : 0.1486983549970350,
                           "error %" : 7.174520208362070e-06
                        },
                        {
                           "(I)" : "Trial6",
                           "(J)" : "Trial7",
                           ".isNewGroup" : false,
                           "BF" : -0.4404295645870430,
                           "Posterior Odds" : 0.05393573476601730,
                           "Prior Odds" : 0.1486983549970350,
                           "error %" : 7.402977583307500e-06
                        },
                        {
                           "(I)" : "Trial6",
                           "(J)" : "Trial8",
                           ".isNewGroup" : false,
                           "BF" : -0.4399354014042180,
                           "Posterior Odds" : 0.05399714062045520,
                           "Prior Odds" : 0.1486983549970350,
                           "error %" : 6.836277760907690e-06
                        },
                        {
                           "(I)" : "Trial6",
                           "(J)" : "Trial9",
                           ".isNewGroup" : false,
                           "BF" : -0.4336644221657520,
                           "Posterior Odds" : 0.05478248669414250,
                           "Prior Odds" : 0.1486983549970350,
                           "error %" : 6.048049719508040e-06
                        },
                        {
                           "(I)" : "Trial6",
                           "(J)" : "Trial_10",
                           ".isNewGroup" : false,
                           "BF" : -0.4403623384058630,
                           "Posterior Odds" : 0.05394408434050270,
                           "Prior Odds" : 0.1486983549970350,
                           "error %" : 7.346105377952200e-06
                        },
                        {
                           "(I)" : "Trial7",
                           "(J)" : "Trial8",
                           ".isNewGroup" : false,
                           "BF" : -0.4399781844842740,
                           "Posterior Odds" : 0.053991821533290,
                           "Prior Odds" : 0.1486983549970350,
                           "error %" : 6.876949764067320e-06
                        },
                        {
                           "(I)" : "Trial7",
                           "(J)" : "Trial9",
                           ".isNewGroup" : false,
                           "BF" : -0.4338348438389190,
                           "Posterior Odds" : 0.05476099369371240,
                           "Prior Odds" : 0.1486983549970350,
                           "error %" : 5.850242942239130e-06
                        },
                        {
                           "(I)" : "Trial7",
                           "(J)" : "Trial_10",
                           ".isNewGroup" : false,
                           "BF" : -0.4403463965269230,
                           "Posterior Odds" : 0.05394606453109180,
                           "Prior Odds" : 0.1486983549970350,
                           "error %" : 7.307099477469360e-06
                        },
                        {
                           "(I)" : "Trial8",
                           "(J)" : "Trial9",
                           ".isNewGroup" : false,
                           "BF" : -0.4371423222546730,
                           "Posterior Odds" : 0.05434553166448490,
                           "Prior Odds" : 0.1486983549970350,
                           "error %" : 4.305285507816390e-06
                        },
                        {
                           "(I)" : "Trial8",
                           "(J)" : "Trial_10",
                           ".isNewGroup" : false,
                           "BF" : -0.4396274559370040,
                           "Posterior Odds" : 0.05403544198521720,
                           "Prior Odds" : 0.1486983549970350,
                           "error %" : 6.493045367342760e-06
                        },
                        {
                           "(I)" : "Trial9",
                           "(J)" : "Trial_10",
                           ".isNewGroup" : false,
                           "BF" : -0.4333726575403780,
                           "Posterior Odds" : 0.05481930263946890,
                           "Prior Odds" : 0.1486983549970350,
                           "error %" : 6.401965072014410e-06
                        }
                     ],
                     "footnotes" : [
                        {
                           "cols" : null,
                           "row" : null,
                           "symbol" : "<em>Note.</em>",
                           "text" : "The posterior odds have been corrected for multiple testing by\n\t\tfixing to 0.5 the prior probability that the null hypothesis holds\n\t\tacross all comparisons (Westfall, Johnson, & Utts, 1997). Individual\n\t\tcomparisons are based on the default t-test with a Cauchy (0, r =\n\t\t1/sqrt(2)) prior. The \"U\" in the Bayes factor denotes that it is uncorrected."
                        }
                     ],
                     "name" : "postHoc_Trial No",
                     "schema" : {
                        "fields" : [
                           {
                              "combine" : true,
                              "name" : "(I)",
                              "title" : "",
                              "type" : "string"
                           },
                           {
                              "name" : "(J)",
                              "title" : "",
                              "type" : "string"
                           },
                           {
                              "format" : "sf:4;dp:3",
                              "name" : "Prior Odds",
                              "type" : "number"
                           },
                           {
                              "format" : "sf:4;dp:3",
                              "name" : "Posterior Odds",
                              "type" : "number"
                           },
                           {
                              "format" : "sf:4;dp:3;log10",
                              "name" : "BF",
                              "title" : "BF<sub>10, U</sub>",
                              "type" : "number"
                           },
                           {
                              "format" : "sf:4;dp:3",
                              "name" : "error %",
                              "type" : "number"
                           }
                        ]
                     },
                     "status" : "complete",
                     "title" : "Post Hoc Comparisons - Trial No"
                  }
               ],
               "title" : "Post Hoc Tests"
            },
            "title" : "Bayesian ANOVA"
         },
         "resultsMeta" : null,
         "stateKey" : null,
         "status" : "complete",
         "title" : "",
         "userdata" : null,
         "version" : "0.9.2"
      }
   ],
   "meta" : {
      "notes" : {
         "first" : {
            "format" : "markdown",
            "text" : "\n",
            "visible" : false
         }
      },
      "title" : "Results"
   }
}
