# Supplementary material for: Cerebellum-mediated trainability of eye and head movements for dynamic gazing
Source: PLoS One. 2019 Nov 4;14(11):e0224458. doi: 10.1371/journal.pone.0224458 (PMC6827899; doi:10.1371/journal.pone.0224458)
Supplement: S5 File — (JASP) [file pone.0224458.s007.jasp › metadata.json]

{
   "computedColumns" : [],
   "dataFilePath" : "/Users/matsugi/Google ドライブ/++STUDY/++++研究/2.CrTMS-GSE/%change_head_real.csv",
   "dataFileReadOnly" : false,
   "dataFileTimestamp" : 1563455345,
   "dataSet" : {
      "columnCount" : 7,
      "emptyValuesMap" : {
         "Age" : {},
         "Condition" : {},
         "M/F" : {},
         "Range of motion" : {},
         "Subject" : {},
         "Trial No" : {},
         "hand" : {}
      },
      "fields" : [
         {
            "measureType" : "NominalText",
            "name" : "Condition",
            "type" : "integer"
         },
         {
            "measureType" : "NominalText",
            "name" : "Subject",
            "type" : "integer"
         },
         {
            "measureType" : "Nominal",
            "name" : "Age",
            "type" : "integer"
         },
         {
            "measureType" : "NominalText",
            "name" : "hand",
            "type" : "integer"
         },
         {
            "measureType" : "NominalText",
            "name" : "M/F",
            "type" : "integer"
         },
         {
            "measureType" : "NominalText",
            "name" : "Trial No",
            "type" : "integer"
         },
         {
            "measureType" : "Continuous",
            "name" : "Range of motion",
            "type" : "number"
         }
      ],
      "rowCount" : 120
   },
   "emptyValues" : [ "NaN", "nan", ".", "NA" ],
   "filterConstructorJSON" : "{\"formulas\":[]}",
   "filterData" : "# Add filters using R syntax here, see question mark for help.\n\ngeneratedFilter # by default: pass the non-R filter(s)"
}
