# Supplementary material for: Cerebellum-mediated trainability of eye and head movements for dynamic gazing
Source: PLoS One. 2019 Nov 4;14(11):e0224458. doi: 10.1371/journal.pone.0224458 (PMC6827899; doi:10.1371/journal.pone.0224458)
Supplement: S5 File — (JASP) [file pone.0224458.s007.jasp › analyses.json]

{
   "analyses" : [
      {
         "dataKey" : null,
         "id" : 0,
         "module" : "Common",
         "name" : "AnovaBayesian",
         "options" : {
            "bayesFactorOrder" : "nullModelTop",
            "bayesFactorType" : "BF10",
            "dependent" : "Range of motion",
            "descriptives" : false,
            "effects" : false,
            "effectsType" : "allModels",
            "fixedFactors" : [ "Trial No" ],
            "fixedSamplesNumber" : 10000,
            "modelTerms" : [
               {
                  "components" : [ "Trial No" ],
                  "isNuisance" : false
               }
            ],
            "plotCredibleInterval" : false,
            "plotCredibleIntervalInterval" : 0.950,
            "plotHeightDescriptivesPlotLegend" : 300,
            "plotHeightDescriptivesPlotNoLegend" : 300,
            "plotHorizontalAxis" : "",
            "plotSeparateLines" : "",
            "plotSeparatePlots" : "",
            "plotWidthDescriptivesPlotLegend" : 450,
            "plotWidthDescriptivesPlotNoLegend" : 350,
            "postHocTestsNullControl" : true,
            "postHocTestsVariables" : [ "Trial No" ],
            "posteriorDistributions" : false,
            "posteriorEstimates" : false,
            "posteriorEstimatesCredibleIntervalInterval" : 0.950,
            "posteriorEstimatesMCMCIterations" : 10000.0,
            "priorFixedEffects" : 0.50,
            "priorRandomEffects" : 1.0,
            "randomFactors" : [],
            "sampleMode" : "auto"
         },
         "progress" : -1,
         "requiresInit" : null,
         "results" : {
            ".meta" : [
               {
                  "name" : "title",
                  "type" : "title"
               },
               {
                  "name" : "model comparison",
                  "type" : "table"
               },
               {
                  "name" : "effects",
                  "type" : "table"
               },
               {
                  "name" : "estimates",
                  "type" : "table"
               },
               {
                  "meta" : "table",
                  "name" : "posthoc",
                  "type" : "collection"
               },
               {
                  "meta" : [
                     {
                        "name" : "descriptivesTable",
                        "type" : "table"
                     },
                     {
                        "name" : "descriptivesPlot",
                        "type" : "image"
                     }
                  ],
                  "name" : "descriptivesObj",
                  "type" : "object"
               }
            ],
            "descriptivesObj" : {
               "descriptivesPlot" : {
                  "collection" : [],
                  "title" : "Descriptives Plots"
               },
               "descriptivesTable" : null,
               "title" : "Descriptives"
            },
            "model comparison" : {
               "citation" : [
                  "JASP Team (2018). JASP (Version 0.9.2) [Computer software].",
                  "Morey, R. D., & Rouder, J. N. (2015). BayesFactor (Version 0.9.11-3)[Computer software].",
                  "Rouder, J. N., Morey, R. D., Speckman, P. L., & Province, J. M. (2012). Default Bayes factors for ANOVA designs. Journal of Mathematical Psychology, 56, 356-374."
               ],
               "data" : [
                  {
                     "BF10" : 0,
                     "BFM" : 1.078469463311510,
                     "Models" : "Null model",
                     "P(M)" : 0.50,
                     "P(M|data)" : -0.03481690021319130,
                     "error %" : ""
                  },
                  {
                     "BF10" : -1.078469463311510,
                     "BFM" : -1.078469463311510,
                     "Models" : "Trial No",
                     "P(M)" : 0.50,
                     "P(M|data)" : -1.11328636352470,
                     "error %" : 0.001518212809306270
                  }
               ],
               "footnotes" : [],
               "schema" : {
                  "fields" : [
                     {
                        "name" : "Models",
                        "type" : "string"
                     },
                     {
                        "format" : "sf:4;dp:3",
                        "name" : "P(M)",
                        "type" : "number"
                     },
                     {
                        "format" : "sf:4;dp:3;log10",
                        "name" : "P(M|data)",
                        "type" : "number"
                     },
                     {
                        "format" : "sf:4;dp:3;log10",
                        "name" : "BFM",
                        "title" : "BF<sub>M</sub>",
                        "type" : "number"
                     },
                     {
                        "format" : "sf:4;dp:3;log10",
                        "name" : "BF10",
                        "title" : "BF<sub>10</sub>",
                        "type" : "number"
                     },
                     {
                        "format" : "sf:4;dp:3",
                        "name" : "error %",
                        "type" : "number"
                     }
                  ]
               },
               "title" : "Model Comparison - Range of motion"
            },
            "posthoc" : {
               "collection" : [
                  {
                     "citation" : [
                        "Jeffreys, H. (1938). Significance tests when several degrees of freedom arise simultaneously. Proceedings of the Royal Society of London. Series A, Mathematical and Physical Sciences, 165, 161–198.",
                        "Westfall, P. H., Johnson, W. O., & Utts, J. M. (1997). A Bayesian perspective on the Bonferroni adjustment. Biometrika, 84, 419-427."
                     ],
                     "data" : [
                        {
                           "(I)" : "Trial1",
                           "(J)" : "Trial2",
                           ".isNewGroup" : true,
                           "BF" : -0.418657671926440,
                           "Posterior Odds" : 0.05670854338672040,
                           "Prior Odds" : 0.1486983549970350,
                           "error %" : 0.01615915421570860
                        },
                        {
                           "(I)" : "Trial1",
                           "(J)" : "Trial3",
                           ".isNewGroup" : false,
                           "BF" : -0.2906851075346080,
                           "Posterior Odds" : 0.07614143483557950,
                           "Prior Odds" : 0.1486983549970350,
                           "error %" : 0.01850939332259480
                        },
                        {
                           "(I)" : "Trial1",
                           "(J)" : "Trial4",
                           ".isNewGroup" : false,
                           "BF" : 0.01606335527111460,
                           "Posterior Odds" : 0.1543012766625840,
                           "Prior Odds" : 0.1486983549970350,
                           "error %" : 0.0003970049360571380
                        },
                        {
                           "(I)" : "Trial1",
                           "(J)" : "Trial5",
                           ".isNewGroup" : false,
                           "BF" : -0.1877827748385030,
                           "Posterior Odds" : 0.09649912807180210,
                           "Prior Odds" : 0.1486983549970350,
                           "error %" : 0.004548579138753590
                        },
                        {
                           "(I)" : "Trial1",
                           "(J)" : "Trial6",
                           ".isNewGroup" : false,
                           "BF" : 0.06342685293841950,
                           "Posterior Odds" : 0.1720810379819480,
                           "Prior Odds" : 0.1486983549970350,
                           "error %" : 0.001793322786544540
                        },
                        {
                           "(I)" : "Trial1",
                           "(J)" : "Trial7",
                           ".isNewGroup" : false,
                           "BF" : 0.03062838594007540,
                           "Posterior Odds" : 0.1595638659772210,
                           "Prior Odds" : 0.1486983549970350,
                           "error %" : 0.0008041532694961720
                        },
                        {
                           "(I)" : "Trial1",
                           "(J)" : "Trial8",
                           ".isNewGroup" : false,
                           "BF" : 0.02186060119870430,
                           "Posterior Odds" : 0.15637479929280,
                           "Prior Odds" : 0.1486983549970350,
                           "error %" : 0.0005518590503761370
                        },
                        {
                           "(I)" : "Trial1",
                           "(J)" : "Trial9",
                           ".isNewGroup" : false,
                           "BF" : -0.05015795946273180,
                           "Posterior Odds" : 0.1324793548838670,
                           "Prior Odds" : 0.1486983549970350,
                           "error %" : 0.001258751901777990
                        },
                        {
                           "(I)" : "Trial1",
                           "(J)" : "Trial_10",
                           ".isNewGroup" : false,
                           "BF" : 0.2989103406160940,
                           "Posterior Odds" : 0.2959487464030270,
                           "Prior Odds" : 0.1486983549970350,
                           "error %" : 0.00156013520243650
                        },
                        {
                           "(I)" : "Trial2",
                           "(J)" : "Trial3",
                           ".isNewGroup" : false,
                           "BF" : -0.3128110859404050,
                           "Posterior Odds" : 0.07235942017485569,
                           "Prior Odds" : 0.1486983549970350,
                           "error %" : 0.01775902734452310
                        },
                        {
                           "(I)" : "Trial2",
                           "(J)" : "Trial4",
                           ".isNewGroup" : false,
                           "BF" : -0.09341353511720990,
                           "Posterior Odds" : 0.1199202786468970,
                           "Prior Odds" : 0.1486983549970350,
                           "error %" : 0.0032488360103780
                        },
                        {
                           "(I)" : "Trial2",
                           "(J)" : "Trial5",
                           ".isNewGroup" : false,
                           "BF" : -0.2131141893065350,
                           "Posterior Odds" : 0.09103155780271120,
                           "Prior Odds" : 0.1486983549970350,
                           "error %" : 0.003638132783097870
                        },
                        {
                           "(I)" : "Trial2",
                           "(J)" : "Trial6",
                           ".isNewGroup" : false,
                           "BF" : -0.007646621624644910,
                           "Posterior Odds" : 0.1461031375489580,
                           "Prior Odds" : 0.1486983549970350,
                           "error %" : 1.079495857445770e-05
                        },
                        {
                           "(I)" : "Trial2",
                           "(J)" : "Trial7",
                           ".isNewGroup" : false,
                           "BF" : -0.02341821277481940,
                           "Posterior Odds" : 0.1408925246499590,
                           "Prior Odds" : 0.1486983549970350,
                           "error %" : 0.0003093972298392530
                        },
                        {
                           "(I)" : "Trial2",
                           "(J)" : "Trial8",
                           ".isNewGroup" : false,
                           "BF" : -0.04387442062453540,
                           "Posterior Odds" : 0.134410050251350,
                           "Prior Odds" : 0.1486983549970350,
                           "error %" : 0.001000824471544160
                        },
                        {
                           "(I)" : "Trial2",
                           "(J)" : "Trial9",
                           ".isNewGroup" : false,
                           "BF" : -0.08654468615200001,
                           "Posterior Odds" : 0.1218320292496880,
                           "Prior Odds" : 0.1486983549970350,
                           "error %" : 0.002935680591157010
                        },
                        {
                           "(I)" : "Trial2",
                           "(J)" : "Trial_10",
                           ".isNewGroup" : false,
                           "BF" : 0.200027978763860,
                           "Posterior Odds" : 0.2356861938017560,
                           "Prior Odds" : 0.1486983549970350,
                           "error %" : 0.002981641065816510
                        },
                        {
                           "(I)" : "Trial3",
                           "(J)" : "Trial4",
                           ".isNewGroup" : false,
                           "BF" : -0.3633132805231020,
                           "Posterior Odds" : 0.06441587101136061,
                           "Prior Odds" : 0.1486983549970350,
                           "error %" : 0.01708842870108320
                        },
                        {
                           "(I)" : "Trial3",
                           "(J)" : "Trial5",
                           ".isNewGroup" : false,
                           "BF" : -0.3937871851829330,
                           "Posterior Odds" : 0.06005082508682240,
                           "Prior Odds" : 0.1486983549970350,
                           "error %" : 0.01657264617401350
                        },
                        {
                           "(I)" : "Trial3",
                           "(J)" : "Trial6",
                           ".isNewGroup" : false,
                           "BF" : -0.2829502442574930,
                           "Posterior Odds" : 0.0775096757037370,
                           "Prior Odds" : 0.1486983549970350,
                           "error %" : 0.01886041144646840
                        },
                        {
                           "(I)" : "Trial3",
                           "(J)" : "Trial7",
                           ".isNewGroup" : false,
                           "BF" : -0.2815385248443980,
                           "Posterior Odds" : 0.07776203891574360,
                           "Prior Odds" : 0.1486983549970350,
                           "error %" : 0.01892923537925420
                        },
                        {
                           "(I)" : "Trial3",
                           "(J)" : "Trial8",
                           ".isNewGroup" : false,
                           "BF" : -0.3070484039914450,
                           "Posterior Odds" : 0.07332596042602089,
                           "Prior Odds" : 0.1486983549970350,
                           "error %" : 0.01791786794943120
                        },
                        {
                           "(I)" : "Trial3",
                           "(J)" : "Trial9",
                           ".isNewGroup" : false,
                           "BF" : -0.3147574638499260,
                           "Posterior Odds" : 0.07203585251478210,
                           "Prior Odds" : 0.1486983549970350,
                           "error %" : 0.01771134696346710
                        },
                        {
                           "(I)" : "Trial3",
                           "(J)" : "Trial_10",
                           ".isNewGroup" : false,
                           "BF" : -0.1304273904579980,
                           "Posterior Odds" : 0.1101231875336050,
                           "Prior Odds" : 0.1486983549970350,
                           "error %" : 0.004595028777091260
                        },
                        {
                           "(I)" : "Trial4",
                           "(J)" : "Trial5",
                           ".isNewGroup" : false,
                           "BF" : -0.4268595344487810,
                           "Posterior Odds" : 0.05564762448004520,
                           "Prior Odds" : 0.1486983549970350,
                           "error %" : 0.01605352464759060
                        },
                        {
                           "(I)" : "Trial4",
                           "(J)" : "Trial6",
                           ".isNewGroup" : false,
                           "BF" : -0.401429109286920,
                           "Posterior Odds" : 0.05900340227405140,
                           "Prior Odds" : 0.1486983549970350,
                           "error %" : 0.01643771512297910
                        },
                        {
                           "(I)" : "Trial4",
                           "(J)" : "Trial7",
                           ".isNewGroup" : false,
                           "BF" : -0.3971771936522370,
                           "Posterior Odds" : 0.05958390608421990,
                           "Prior Odds" : 0.1486983549970350,
                           "error %" : 0.0165123053632620
                        },
                        {
                           "(I)" : "Trial4",
                           "(J)" : "Trial8",
                           ".isNewGroup" : false,
                           "BF" : -0.4117810819564150,
                           "Posterior Odds" : 0.05761360916114120,
                           "Prior Odds" : 0.1486983549970350,
                           "error %" : 0.01626445121604310
                        },
                        {
                           "(I)" : "Trial4",
                           "(J)" : "Trial9",
                           ".isNewGroup" : false,
                           "BF" : -0.4098822610728310,
                           "Posterior Odds" : 0.05786605866802390,
                           "Prior Odds" : 0.1486983549970350,
                           "error %" : 0.01629503297060080
                        },
                        {
                           "(I)" : "Trial4",
                           "(J)" : "Trial_10",
                           ".isNewGroup" : false,
                           "BF" : -0.3125836839372180,
                           "Posterior Odds" : 0.07239731839017270,
                           "Prior Odds" : 0.1486983549970350,
                           "error %" : 0.01776479904268230
                        },
                        {
                           "(I)" : "Trial5",
                           "(J)" : "Trial6",
                           ".isNewGroup" : false,
                           "BF" : -0.3959731155008440,
                           "Posterior Odds" : 0.05974933122514010,
                           "Prior Odds" : 0.1486983549970350,
                           "error %" : 0.01653369631412860
                        },
                        {
                           "(I)" : "Trial5",
                           "(J)" : "Trial7",
                           ".isNewGroup" : false,
                           "BF" : -0.3917326518991270,
                           "Posterior Odds" : 0.06033558281571180,
                           "Prior Odds" : 0.1486983549970350,
                           "error %" : 0.01660941418185160
                        },
                        {
                           "(I)" : "Trial5",
                           "(J)" : "Trial8",
                           ".isNewGroup" : false,
                           "BF" : -0.4064862856776510,
                           "Posterior Odds" : 0.05832031733366910,
                           "Prior Odds" : 0.1486983549970350,
                           "error %" : 0.01635123492679880
                        },
                        {
                           "(I)" : "Trial5",
                           "(J)" : "Trial9",
                           ".isNewGroup" : false,
                           "BF" : -0.40463432764190,
                           "Posterior Odds" : 0.05856954314402970,
                           "Prior Odds" : 0.1486983549970350,
                           "error %" : 0.01638254913046970
                        },
                        {
                           "(I)" : "Trial5",
                           "(J)" : "Trial_10",
                           ".isNewGroup" : false,
                           "BF" : -0.3116931542107790,
                           "Posterior Odds" : 0.07254592287992501,
                           "Prior Odds" : 0.1486983549970350,
                           "error %" : 0.0177877922356680
                        },
                        {
                           "(I)" : "Trial6",
                           "(J)" : "Trial7",
                           ".isNewGroup" : false,
                           "BF" : -0.4277741564600030,
                           "Posterior Odds" : 0.05553055417864520,
                           "Prior Odds" : 0.1486983549970350,
                           "error %" : 0.01604277930443630
                        },
                        {
                           "(I)" : "Trial6",
                           "(J)" : "Trial8",
                           ".isNewGroup" : false,
                           "BF" : -0.4269791249525810,
                           "Posterior Odds" : 0.05563230305291810,
                           "Prior Odds" : 0.1486983549970350,
                           "error %" : 0.01605212807599130
                        },
                        {
                           "(I)" : "Trial6",
                           "(J)" : "Trial9",
                           ".isNewGroup" : false,
                           "BF" : -0.4278472651473440,
                           "Posterior Odds" : 0.05552120700891770,
                           "Prior Odds" : 0.1486983549970350,
                           "error %" : 0.01604195787541420
                        },
                        {
                           "(I)" : "Trial6",
                           "(J)" : "Trial_10",
                           ".isNewGroup" : false,
                           "BF" : -0.3998213516853710,
                           "Posterior Odds" : 0.05922223760589870,
                           "Prior Odds" : 0.1486983549970350,
                           "error %" : 0.01646574658177380
                        },
                        {
                           "(I)" : "Trial7",
                           "(J)" : "Trial8",
                           ".isNewGroup" : false,
                           "BF" : -0.4255603450174610,
                           "Posterior Odds" : 0.05581434327171630,
                           "Prior Odds" : 0.1486983549970350,
                           "error %" : 0.01606894766206680
                        },
                        {
                           "(I)" : "Trial7",
                           "(J)" : "Trial9",
                           ".isNewGroup" : false,
                           "BF" : -0.4270462336404190,
                           "Posterior Odds" : 0.05562370722087350,
                           "Prior Odds" : 0.1486983549970350,
                           "error %" : 0.01605132839660110
                        },
                        {
                           "(I)" : "Trial7",
                           "(J)" : "Trial_10",
                           ".isNewGroup" : false,
                           "BF" : -0.4069641204436890,
                           "Posterior Odds" : 0.05825618538794430,
                           "Prior Odds" : 0.1486983549970350,
                           "error %" : 0.01634323429122990
                        },
                        {
                           "(I)" : "Trial8",
                           "(J)" : "Trial9",
                           ".isNewGroup" : false,
                           "BF" : -0.4278530840654140,
                           "Posterior Odds" : 0.05552046311001080,
                           "Prior Odds" : 0.1486983549970350,
                           "error %" : 0.01604182633924110
                        },
                        {
                           "(I)" : "Trial8",
                           "(J)" : "Trial_10",
                           ".isNewGroup" : false,
                           "BF" : -0.3875071770465810,
                           "Posterior Odds" : 0.06092548387046570,
                           "Prior Odds" : 0.1486983549970350,
                           "error %" : 0.01668501484131350
                        },
                        {
                           "(I)" : "Trial9",
                           "(J)" : "Trial_10",
                           ".isNewGroup" : false,
                           "BF" : -0.3974132560286680,
                           "Posterior Odds" : 0.05955152783152880,
                           "Prior Odds" : 0.1486983549970350,
                           "error %" : 0.01650812597303750
                        }
                     ],
                     "footnotes" : [
                        {
                           "cols" : null,
                           "row" : null,
                           "symbol" : "<em>Note.</em>",
                           "text" : "The posterior odds have been corrected for multiple testing by\n\t\tfixing to 0.5 the prior probability that the null hypothesis holds\n\t\tacross all comparisons (Westfall, Johnson, & Utts, 1997). Individual\n\t\tcomparisons are based on the default t-test with a Cauchy (0, r =\n\t\t1/sqrt(2)) prior. The \"U\" in the Bayes factor denotes that it is uncorrected."
                        }
                     ],
                     "name" : "postHoc_Trial No",
                     "schema" : {
                        "fields" : [
                           {
                              "combine" : true,
                              "name" : "(I)",
                              "title" : "",
                              "type" : "string"
                           },
                           {
                              "name" : "(J)",
                              "title" : "",
                              "type" : "string"
                           },
                           {
                              "format" : "sf:4;dp:3",
                              "name" : "Prior Odds",
                              "type" : "number"
                           },
                           {
                              "format" : "sf:4;dp:3",
                              "name" : "Posterior Odds",
                              "type" : "number"
                           },
                           {
                              "format" : "sf:4;dp:3;log10",
                              "name" : "BF",
                              "title" : "BF<sub>10, U</sub>",
                              "type" : "number"
                           },
                           {
                              "format" : "sf:4;dp:3",
                              "name" : "error %",
                              "type" : "number"
                           }
                        ]
                     },
                     "status" : "complete",
                     "title" : "Post Hoc Comparisons - Trial No"
                  }
               ],
               "title" : "Post Hoc Tests"
            },
            "title" : "Bayesian ANOVA"
         },
         "resultsMeta" : null,
         "stateKey" : null,
         "status" : "complete",
         "title" : "",
         "userdata" : null,
         "version" : "0.9.2"
      }
   ],
   "meta" : {
      "notes" : {
         "first" : {
            "format" : "markdown",
            "text" : "\n",
            "visible" : false
         }
      },
      "title" : "Results"
   }
}
