# Supplementary material for: Cerebellum-mediated trainability of eye and head movements for dynamic gazing
Source: PLoS One. 2019 Nov 4;14(11):e0224458. doi: 10.1371/journal.pone.0224458 (PMC6827899; doi:10.1371/journal.pone.0224458)
Supplement: S6 File — (JASP) [file pone.0224458.s008.jasp › analyses.json]

{
   "analyses" : [
      {
         "dataKey" : null,
         "id" : 0,
         "module" : "Common",
         "name" : "AnovaBayesian",
         "options" : {
            "bayesFactorOrder" : "nullModelTop",
            "bayesFactorType" : "BF10",
            "dependent" : "Range of motion",
            "descriptives" : false,
            "effects" : false,
            "effectsType" : "allModels",
            "fixedFactors" : [ "Trial No" ],
            "fixedSamplesNumber" : 10000,
            "modelTerms" : [
               {
                  "components" : [ "Trial No" ],
                  "isNuisance" : false
               }
            ],
            "plotCredibleInterval" : false,
            "plotCredibleIntervalInterval" : 0.950,
            "plotHeightDescriptivesPlotLegend" : 300,
            "plotHeightDescriptivesPlotNoLegend" : 300,
            "plotHorizontalAxis" : "",
            "plotSeparateLines" : "",
            "plotSeparatePlots" : "",
            "plotWidthDescriptivesPlotLegend" : 450,
            "plotWidthDescriptivesPlotNoLegend" : 350,
            "postHocTestsNullControl" : true,
            "postHocTestsVariables" : [ "Trial No" ],
            "posteriorDistributions" : false,
            "posteriorEstimates" : false,
            "posteriorEstimatesCredibleIntervalInterval" : 0.950,
            "posteriorEstimatesMCMCIterations" : 10000.0,
            "priorFixedEffects" : 0.50,
            "priorRandomEffects" : 1.0,
            "randomFactors" : [],
            "sampleMode" : "auto"
         },
         "progress" : -1,
         "requiresInit" : null,
         "results" : {
            ".meta" : [
               {
                  "name" : "title",
                  "type" : "title"
               },
               {
                  "name" : "model comparison",
                  "type" : "table"
               },
               {
                  "name" : "effects",
                  "type" : "table"
               },
               {
                  "name" : "estimates",
                  "type" : "table"
               },
               {
                  "meta" : "table",
                  "name" : "posthoc",
                  "type" : "collection"
               },
               {
                  "meta" : [
                     {
                        "name" : "descriptivesTable",
                        "type" : "table"
                     },
                     {
                        "name" : "descriptivesPlot",
                        "type" : "image"
                     }
                  ],
                  "name" : "descriptivesObj",
                  "type" : "object"
               }
            ],
            "descriptivesObj" : {
               "descriptivesPlot" : {
                  "collection" : [],
                  "title" : "Descriptives Plots"
               },
               "descriptivesTable" : null,
               "title" : "Descriptives"
            },
            "model comparison" : {
               "citation" : [
                  "JASP Team (2018). JASP (Version 0.9.2) [Computer software].",
                  "Morey, R. D., & Rouder, J. N. (2015). BayesFactor (Version 0.9.11-3)[Computer software].",
                  "Rouder, J. N., Morey, R. D., Speckman, P. L., & Province, J. M. (2012). Default Bayes factors for ANOVA designs. Journal of Mathematical Psychology, 56, 356-374."
               ],
               "data" : [
                  {
                     "BF10" : 0,
                     "BFM" : 0.2841557801350850,
                     "Models" : "Null model",
                     "P(M)" : 0.50,
                     "P(M|data)" : -0.1817891574263780,
                     "error %" : ""
                  },
                  {
                     "BF10" : -0.2841557801350850,
                     "BFM" : -0.2841557801350850,
                     "Models" : "Trial No",
                     "P(M)" : 0.50,
                     "P(M|data)" : -0.4659449375614630,
                     "error %" : 1.108484057499790e-05
                  }
               ],
               "footnotes" : [],
               "schema" : {
                  "fields" : [
                     {
                        "name" : "Models",
                        "type" : "string"
                     },
                     {
                        "format" : "sf:4;dp:3",
                        "name" : "P(M)",
                        "type" : "number"
                     },
                     {
                        "format" : "sf:4;dp:3;log10",
                        "name" : "P(M|data)",
                        "type" : "number"
                     },
                     {
                        "format" : "sf:4;dp:3;log10",
                        "name" : "BFM",
                        "title" : "BF<sub>M</sub>",
                        "type" : "number"
                     },
                     {
                        "format" : "sf:4;dp:3;log10",
                        "name" : "BF10",
                        "title" : "BF<sub>10</sub>",
                        "type" : "number"
                     },
                     {
                        "format" : "sf:4;dp:3",
                        "name" : "error %",
                        "type" : "number"
                     }
                  ]
               },
               "title" : "Model Comparison - Range of motion"
            },
            "posthoc" : {
               "collection" : [
                  {
                     "citation" : [
                        "Jeffreys, H. (1938). Significance tests when several degrees of freedom arise simultaneously. Proceedings of the Royal Society of London. Series A, Mathematical and Physical Sciences, 165, 161–198.",
                        "Westfall, P. H., Johnson, W. O., & Utts, J. M. (1997). A Bayesian perspective on the Bonferroni adjustment. Biometrika, 84, 419-427."
                     ],
                     "data" : [
                        {
                           "(I)" : "Trial1",
                           "(J)" : "Trial2",
                           ".isNewGroup" : true,
                           "BF" : -0.1976080719361370,
                           "Posterior Odds" : 0.09434048229480230,
                           "Prior Odds" : 0.1486983549970350,
                           "error %" : 0.003677828409508570
                        },
                        {
                           "(I)" : "Trial1",
                           "(J)" : "Trial3",
                           ".isNewGroup" : false,
                           "BF" : -0.08645627956963310,
                           "Posterior Odds" : 0.1218568323501630,
                           "Prior Odds" : 0.1486983549970350,
                           "error %" : 0.004603788290946520
                        },
                        {
                           "(I)" : "Trial1",
                           "(J)" : "Trial4",
                           ".isNewGroup" : false,
                           "BF" : 0.2009609378119030,
                           "Posterior Odds" : 0.2361930432470390,
                           "Prior Odds" : 0.1486983549970350,
                           "error %" : 0.002148100164806370
                        },
                        {
                           "(I)" : "Trial1",
                           "(J)" : "Trial5",
                           ".isNewGroup" : false,
                           "BF" : 2.110976049597030,
                           "Posterior Odds" : 19.19915937129870,
                           "Prior Odds" : 0.1486983549970350,
                           "error %" : 0.0001252303402590840
                        },
                        {
                           "(I)" : "Trial1",
                           "(J)" : "Trial6",
                           ".isNewGroup" : false,
                           "BF" : 1.111109333457520,
                           "Posterior Odds" : 1.920505244821270,
                           "Prior Odds" : 0.1486983549970350,
                           "error %" : 0.0001260755630256650
                        },
                        {
                           "(I)" : "Trial1",
                           "(J)" : "Trial7",
                           ".isNewGroup" : false,
                           "BF" : 1.829843912831840,
                           "Posterior Odds" : 10.04963010196690,
                           "Prior Odds" : 0.1486983549970350,
                           "error %" : 5.369659248411870e-05
                        },
                        {
                           "(I)" : "Trial1",
                           "(J)" : "Trial8",
                           ".isNewGroup" : false,
                           "BF" : 0.311973191397770,
                           "Posterior Odds" : 0.3049856147586040,
                           "Prior Odds" : 0.1486983549970350,
                           "error %" : 0.001821172132826240
                        },
                        {
                           "(I)" : "Trial1",
                           "(J)" : "Trial9",
                           ".isNewGroup" : false,
                           "BF" : 0.625563625260960,
                           "Posterior Odds" : 0.6278700818856510,
                           "Prior Odds" : 0.1486983549970350,
                           "error %" : 9.564058649962110e-05
                        },
                        {
                           "(I)" : "Trial1",
                           "(J)" : "Trial_10",
                           ".isNewGroup" : false,
                           "BF" : 0.6949177500253920,
                           "Posterior Odds" : 0.7365867699706480,
                           "Prior Odds" : 0.1486983549970350,
                           "error %" : 0.002931107400466510
                        },
                        {
                           "(I)" : "Trial2",
                           "(J)" : "Trial3",
                           ".isNewGroup" : false,
                           "BF" : -0.3998490228343750,
                           "Posterior Odds" : 0.05921846437086130,
                           "Prior Odds" : 0.1486983549970350,
                           "error %" : 0.0001321144397147090
                        },
                        {
                           "(I)" : "Trial2",
                           "(J)" : "Trial4",
                           ".isNewGroup" : false,
                           "BF" : -0.3102625208655990,
                           "Posterior Odds" : 0.07278529444259201,
                           "Prior Odds" : 0.1486983549970350,
                           "error %" : 3.810735516077920e-06
                        },
                        {
                           "(I)" : "Trial2",
                           "(J)" : "Trial5",
                           ".isNewGroup" : false,
                           "BF" : 0.3546543197686830,
                           "Posterior Odds" : 0.3364809518204490,
                           "Prior Odds" : 0.1486983549970350,
                           "error %" : 0.001432621987534510
                        },
                        {
                           "(I)" : "Trial2",
                           "(J)" : "Trial6",
                           ".isNewGroup" : false,
                           "BF" : 0.2182988679410310,
                           "Posterior Odds" : 0.2458131046477290,
                           "Prior Odds" : 0.1486983549970350,
                           "error %" : 0.002216069756561870
                        },
                        {
                           "(I)" : "Trial2",
                           "(J)" : "Trial7",
                           ".isNewGroup" : false,
                           "BF" : 0.4855731664189570,
                           "Posterior Odds" : 0.4548616584684740,
                           "Prior Odds" : 0.1486983549970350,
                           "error %" : 0.0004541273678512650
                        },
                        {
                           "(I)" : "Trial2",
                           "(J)" : "Trial8",
                           ".isNewGroup" : false,
                           "BF" : -0.1791347565461720,
                           "Posterior Odds" : 0.09843995523538110,
                           "Prior Odds" : 0.1486983549970350,
                           "error %" : 0.004377517914242310
                        },
                        {
                           "(I)" : "Trial2",
                           "(J)" : "Trial9",
                           ".isNewGroup" : false,
                           "BF" : 0.007203569355971710,
                           "Posterior Odds" : 0.1511853582761290,
                           "Prior Odds" : 0.1486983549970350,
                           "error %" : 0.001049937573597830
                        },
                        {
                           "(I)" : "Trial2",
                           "(J)" : "Trial_10",
                           ".isNewGroup" : false,
                           "BF" : -0.06977109677616770,
                           "Posterior Odds" : 0.1266295511002040,
                           "Prior Odds" : 0.1486983549970350,
                           "error %" : 0.004060934698161480
                        },
                        {
                           "(I)" : "Trial3",
                           "(J)" : "Trial4",
                           ".isNewGroup" : false,
                           "BF" : -0.4224159341377120,
                           "Posterior Odds" : 0.05621992086342940,
                           "Prior Odds" : 0.1486983549970350,
                           "error %" : 3.170773919909960e-05
                        },
                        {
                           "(I)" : "Trial3",
                           "(J)" : "Trial5",
                           ".isNewGroup" : false,
                           "BF" : -0.1362602053217750,
                           "Posterior Odds" : 0.1086540599567560,
                           "Prior Odds" : 0.1486983549970350,
                           "error %" : 0.005233919233820540
                        },
                        {
                           "(I)" : "Trial3",
                           "(J)" : "Trial6",
                           ".isNewGroup" : false,
                           "BF" : -0.1291926871320180,
                           "Posterior Odds" : 0.1104367142674820,
                           "Prior Odds" : 0.1486983549970350,
                           "error %" : 0.005249562664971440
                        },
                        {
                           "(I)" : "Trial3",
                           "(J)" : "Trial7",
                           ".isNewGroup" : false,
                           "BF" : -0.004341978028531960,
                           "Posterior Odds" : 0.1472191093702450,
                           "Prior Odds" : 0.1486983549970350,
                           "error %" : 0.001456937236477340
                        },
                        {
                           "(I)" : "Trial3",
                           "(J)" : "Trial8",
                           ".isNewGroup" : false,
                           "BF" : -0.3485581315955370,
                           "Posterior Odds" : 0.06664200157116310,
                           "Prior Odds" : 0.1486983549970350,
                           "error %" : 0.0002270909371601780
                        },
                        {
                           "(I)" : "Trial3",
                           "(J)" : "Trial9",
                           ".isNewGroup" : false,
                           "BF" : -0.2374305359043290,
                           "Posterior Odds" : 0.08607472189414410,
                           "Prior Odds" : 0.1486983549970350,
                           "error %" : 0.001914500563212120
                        },
                        {
                           "(I)" : "Trial3",
                           "(J)" : "Trial_10",
                           ".isNewGroup" : false,
                           "BF" : -0.311226143595090,
                           "Posterior Odds" : 0.0726239757680450,
                           "Prior Odds" : 0.1486983549970350,
                           "error %" : 5.113562353725540e-06
                        },
                        {
                           "(I)" : "Trial4",
                           "(J)" : "Trial5",
                           ".isNewGroup" : false,
                           "BF" : -0.2678954465127380,
                           "Posterior Odds" : 0.08024365786935310,
                           "Prior Odds" : 0.1486983549970350,
                           "error %" : 0.0007564533811993770
                        },
                        {
                           "(I)" : "Trial4",
                           "(J)" : "Trial6",
                           ".isNewGroup" : false,
                           "BF" : -0.2442634772039670,
                           "Posterior Odds" : 0.08473106923663180,
                           "Prior Odds" : 0.1486983549970350,
                           "error %" : 0.001624238853618780
                        },
                        {
                           "(I)" : "Trial4",
                           "(J)" : "Trial7",
                           ".isNewGroup" : false,
                           "BF" : -0.1491276184366750,
                           "Posterior Odds" : 0.1054820461411240,
                           "Prior Odds" : 0.1486983549970350,
                           "error %" : 0.005110592673611730
                        },
                        {
                           "(I)" : "Trial4",
                           "(J)" : "Trial8",
                           ".isNewGroup" : false,
                           "BF" : -0.4050191358929570,
                           "Posterior Odds" : 0.05851767036555630,
                           "Prior Odds" : 0.1486983549970350,
                           "error %" : 0.0001059646577515420
                        },
                        {
                           "(I)" : "Trial4",
                           "(J)" : "Trial9",
                           ".isNewGroup" : false,
                           "BF" : -0.3246705005343460,
                           "Posterior Odds" : 0.07041021388102239,
                           "Prior Odds" : 0.1486983549970350,
                           "error %" : 8.455006921425401e-05
                        },
                        {
                           "(I)" : "Trial4",
                           "(J)" : "Trial_10",
                           ".isNewGroup" : false,
                           "BF" : -0.3858976239676370,
                           "Posterior Odds" : 0.06115170074824570,
                           "Prior Odds" : 0.1486983549970350,
                           "error %" : 0.0001995810487409550
                        },
                        {
                           "(I)" : "Trial5",
                           "(J)" : "Trial6",
                           ".isNewGroup" : false,
                           "BF" : -0.4285469321459030,
                           "Posterior Odds" : 0.05543183198089490,
                           "Prior Odds" : 0.1486983549970350,
                           "error %" : 1.487318067669800e-05
                        },
                        {
                           "(I)" : "Trial5",
                           "(J)" : "Trial7",
                           ".isNewGroup" : false,
                           "BF" : -0.4049180517735810,
                           "Posterior Odds" : 0.05853129221863790,
                           "Prior Odds" : 0.1486983549970350,
                           "error %" : 0.0001064686261160850
                        },
                        {
                           "(I)" : "Trial5",
                           "(J)" : "Trial8",
                           ".isNewGroup" : false,
                           "BF" : -0.4177208713365110,
                           "Posterior Odds" : 0.05683099931671160,
                           "Prior Odds" : 0.1486983549970350,
                           "error %" : 4.848908198536540e-05
                        },
                        {
                           "(I)" : "Trial5",
                           "(J)" : "Trial9",
                           ".isNewGroup" : false,
                           "BF" : -0.4400183952445580,
                           "Posterior Odds" : 0.05398682273229420,
                           "Prior Odds" : 0.1486983549970350,
                           "error %" : 6.916961305665810e-06
                        },
                        {
                           "(I)" : "Trial5",
                           "(J)" : "Trial_10",
                           ".isNewGroup" : false,
                           "BF" : -0.4193255112592230,
                           "Posterior Odds" : 0.0566214064481670,
                           "Prior Odds" : 0.1486983549970350,
                           "error %" : 4.241601157789220e-05
                        },
                        {
                           "(I)" : "Trial6",
                           "(J)" : "Trial7",
                           ".isNewGroup" : false,
                           "BF" : -0.437395027233780,
                           "Posterior Odds" : 0.05431391857190450,
                           "Prior Odds" : 0.1486983549970350,
                           "error %" : 4.463756576657500e-06
                        },
                        {
                           "(I)" : "Trial6",
                           "(J)" : "Trial8",
                           ".isNewGroup" : false,
                           "BF" : -0.3927952778257620,
                           "Posterior Odds" : 0.06018813497934090,
                           "Prior Odds" : 0.1486983549970350,
                           "error %" : 0.0001676110499988380
                        },
                        {
                           "(I)" : "Trial6",
                           "(J)" : "Trial9",
                           ".isNewGroup" : false,
                           "BF" : -0.4356536065888940,
                           "Posterior Odds" : 0.05453214207122590,
                           "Prior Odds" : 0.1486983549970350,
                           "error %" : 4.261913518814170e-06
                        },
                        {
                           "(I)" : "Trial6",
                           "(J)" : "Trial_10",
                           ".isNewGroup" : false,
                           "BF" : -0.3928975905161750,
                           "Posterior Odds" : 0.06017395730734430,
                           "Prior Odds" : 0.1486983549970350,
                           "error %" : 0.0001671095336729110
                        },
                        {
                           "(I)" : "Trial7",
                           "(J)" : "Trial8",
                           ".isNewGroup" : false,
                           "BF" : -0.3593900290217660,
                           "Posterior Odds" : 0.06500041584215130,
                           "Prior Odds" : 0.1486983549970350,
                           "error %" : 0.0002523951238139380
                        },
                        {
                           "(I)" : "Trial7",
                           "(J)" : "Trial9",
                           ".isNewGroup" : false,
                           "BF" : -0.4248462961323340,
                           "Posterior Odds" : 0.0559061863701090,
                           "Prior Odds" : 0.1486983549970350,
                           "error %" : 2.430201374315980e-05
                        },
                        {
                           "(I)" : "Trial7",
                           "(J)" : "Trial_10",
                           ".isNewGroup" : false,
                           "BF" : -0.3538233112123190,
                           "Posterior Odds" : 0.06583894344258230,
                           "Prior Odds" : 0.1486983549970350,
                           "error %" : 0.0002431203775654960
                        },
                        {
                           "(I)" : "Trial8",
                           "(J)" : "Trial9",
                           ".isNewGroup" : false,
                           "BF" : -0.4207827636319570,
                           "Posterior Odds" : 0.05643173468114420,
                           "Prior Odds" : 0.1486983549970350,
                           "error %" : 3.720051983954740e-05
                        },
                        {
                           "(I)" : "Trial8",
                           "(J)" : "Trial_10",
                           ".isNewGroup" : false,
                           "BF" : -0.4399805219176910,
                           "Posterior Odds" : 0.05399153094256510,
                           "Prior Odds" : 0.1486983549970350,
                           "error %" : 6.879623989649130e-06
                        },
                        {
                           "(I)" : "Trial9",
                           "(J)" : "Trial_10",
                           ".isNewGroup" : false,
                           "BF" : -0.4230978681387180,
                           "Posterior Odds" : 0.05613171299222060,
                           "Prior Odds" : 0.1486983549970350,
                           "error %" : 2.954136213044190e-05
                        }
                     ],
                     "footnotes" : [
                        {
                           "cols" : null,
                           "row" : null,
                           "symbol" : "<em>Note.</em>",
                           "text" : "The posterior odds have been corrected for multiple testing by\n\t\tfixing to 0.5 the prior probability that the null hypothesis holds\n\t\tacross all comparisons (Westfall, Johnson, & Utts, 1997). Individual\n\t\tcomparisons are based on the default t-test with a Cauchy (0, r =\n\t\t1/sqrt(2)) prior. The \"U\" in the Bayes factor denotes that it is uncorrected."
                        }
                     ],
                     "name" : "postHoc_Trial No",
                     "schema" : {
                        "fields" : [
                           {
                              "combine" : true,
                              "name" : "(I)",
                              "title" : "",
                              "type" : "string"
                           },
                           {
                              "name" : "(J)",
                              "title" : "",
                              "type" : "string"
                           },
                           {
                              "format" : "sf:4;dp:3",
                              "name" : "Prior Odds",
                              "type" : "number"
                           },
                           {
                              "format" : "sf:4;dp:3",
                              "name" : "Posterior Odds",
                              "type" : "number"
                           },
                           {
                              "format" : "sf:4;dp:3;log10",
                              "name" : "BF",
                              "title" : "BF<sub>10, U</sub>",
                              "type" : "number"
                           },
                           {
                              "format" : "sf:4;dp:3",
                              "name" : "error %",
                              "type" : "number"
                           }
                        ]
                     },
                     "status" : "complete",
                     "title" : "Post Hoc Comparisons - Trial No"
                  }
               ],
               "title" : "Post Hoc Tests"
            },
            "title" : "Bayesian ANOVA"
         },
         "resultsMeta" : null,
         "stateKey" : null,
         "status" : "complete",
         "title" : "",
         "userdata" : null,
         "version" : "0.9.2"
      }
   ],
   "meta" : {
      "notes" : {
         "first" : {
            "format" : "markdown",
            "text" : "\n",
            "visible" : false
         }
      },
      "title" : "Results"
   }
}
