# Supplementary material for: Cerebellum-mediated trainability of eye and head movements for dynamic gazing
Source: PLoS One. 2019 Nov 4;14(11):e0224458. doi: 10.1371/journal.pone.0224458 (PMC6827899; doi:10.1371/journal.pone.0224458)
Supplement: S7 File — (JASP) [file pone.0224458.s009.jasp › xdata.json]

{
   "Age" : {
      "labels" : [
         [ 19, "19", true ],
         [ 20, "20", true ]
      ],
      "orgStringValues" : null
   },
   "Condition" : {
      "labels" : [
         [ 1, "Real", true ]
      ],
      "orgStringValues" : null
   },
   "M/F" : {
      "labels" : [
         [ 1, "Female", true ],
         [ 2, "Male", true ]
      ],
      "orgStringValues" : null
   },
   "Subject" : {
      "labels" : [
         [ 14, "14", true ],
         [ 15, "15", true ],
         [ 16, "16", true ],
         [ 17, "17", true ],
         [ 18, "18", true ],
         [ 19, "19", true ],
         [ 20, "20", true ],
         [ 21, "21", true ],
         [ 22, "22", true ],
         [ 23, "23", true ],
         [ 24, "24", true ],
         [ 25, "25", true ]
      ],
      "orgStringValues" : null
   },
   "Trial No" : {
      "labels" : [
         [ 1, "Trial1", true ],
         [ 2, "Trial2", true ],
         [ 3, "Trial3", true ],
         [ 4, "Trial4", true ],
         [ 5, "Trial5", true ],
         [ 6, "Trial6", true ],
         [ 7, "Trial7", true ],
         [ 8, "Trial8", true ],
         [ 9, "Trial9", true ],
         [ 10, "Trial_10", true ]
      ],
      "orgStringValues" : null
   },
   "hand" : {
      "labels" : [
         [ 1, "Lt", true ],
         [ 2, "Rt", true ]
      ],
      "orgStringValues" : null
   }
}
