# Supplementary material for: Cerebellum-mediated trainability of eye and head movements for dynamic gazing
Source: PLoS One. 2019 Nov 4;14(11):e0224458. doi: 10.1371/journal.pone.0224458 (PMC6827899; doi:10.1371/journal.pone.0224458)
Supplement: S7 File — (JASP) [file pone.0224458.s009.jasp › analyses.json]

{
   "analyses" : [
      {
         "dataKey" : null,
         "id" : 0,
         "module" : "Common",
         "name" : "AnovaBayesian",
         "options" : {
            "bayesFactorOrder" : "nullModelTop",
            "bayesFactorType" : "BF10",
            "dependent" : "Range of motion",
            "descriptives" : false,
            "effects" : false,
            "effectsType" : "allModels",
            "fixedFactors" : [ "Trial No" ],
            "fixedSamplesNumber" : 10000,
            "modelTerms" : [
               {
                  "components" : [ "Trial No" ],
                  "isNuisance" : false
               }
            ],
            "plotCredibleInterval" : false,
            "plotCredibleIntervalInterval" : 0.950,
            "plotHeightDescriptivesPlotLegend" : 300,
            "plotHeightDescriptivesPlotNoLegend" : 300,
            "plotHorizontalAxis" : "",
            "plotSeparateLines" : "",
            "plotSeparatePlots" : "",
            "plotWidthDescriptivesPlotLegend" : 450,
            "plotWidthDescriptivesPlotNoLegend" : 350,
            "postHocTestsNullControl" : true,
            "postHocTestsVariables" : [ "Trial No" ],
            "posteriorDistributions" : false,
            "posteriorEstimates" : false,
            "posteriorEstimatesCredibleIntervalInterval" : 0.950,
            "posteriorEstimatesMCMCIterations" : 10000.0,
            "priorFixedEffects" : 0.50,
            "priorRandomEffects" : 1.0,
            "randomFactors" : [],
            "sampleMode" : "auto"
         },
         "progress" : -1,
         "requiresInit" : null,
         "results" : {
            ".meta" : [
               {
                  "name" : "title",
                  "type" : "title"
               },
               {
                  "name" : "model comparison",
                  "type" : "table"
               },
               {
                  "name" : "effects",
                  "type" : "table"
               },
               {
                  "name" : "estimates",
                  "type" : "table"
               },
               {
                  "meta" : "table",
                  "name" : "posthoc",
                  "type" : "collection"
               },
               {
                  "meta" : [
                     {
                        "name" : "descriptivesTable",
                        "type" : "table"
                     },
                     {
                        "name" : "descriptivesPlot",
                        "type" : "image"
                     }
                  ],
                  "name" : "descriptivesObj",
                  "type" : "object"
               }
            ],
            "descriptivesObj" : {
               "descriptivesPlot" : {
                  "collection" : [],
                  "title" : "Descriptives Plots"
               },
               "descriptivesTable" : null,
               "title" : "Descriptives"
            },
            "model comparison" : {
               "citation" : [
                  "JASP Team (2018). JASP (Version 0.9.2) [Computer software].",
                  "Morey, R. D., & Rouder, J. N. (2015). BayesFactor (Version 0.9.11-3)[Computer software].",
                  "Rouder, J. N., Morey, R. D., Speckman, P. L., & Province, J. M. (2012). Default Bayes factors for ANOVA designs. Journal of Mathematical Psychology, 56, 356-374."
               ],
               "data" : [
                  {
                     "BF10" : 0,
                     "BFM" : 1.694055651864540,
                     "Models" : "Null model",
                     "P(M)" : 0.50,
                     "P(M|data)" : -0.00869706805667190,
                     "error %" : ""
                  },
                  {
                     "BF10" : -1.694055651864540,
                     "BFM" : -1.694055651864540,
                     "Models" : "Trial No",
                     "P(M)" : 0.50,
                     "P(M|data)" : -1.702752719921210,
                     "error %" : 3.451257623638830e-05
                  }
               ],
               "footnotes" : [],
               "schema" : {
                  "fields" : [
                     {
                        "name" : "Models",
                        "type" : "string"
                     },
                     {
                        "format" : "sf:4;dp:3",
                        "name" : "P(M)",
                        "type" : "number"
                     },
                     {
                        "format" : "sf:4;dp:3;log10",
                        "name" : "P(M|data)",
                        "type" : "number"
                     },
                     {
                        "format" : "sf:4;dp:3;log10",
                        "name" : "BFM",
                        "title" : "BF<sub>M</sub>",
                        "type" : "number"
                     },
                     {
                        "format" : "sf:4;dp:3;log10",
                        "name" : "BF10",
                        "title" : "BF<sub>10</sub>",
                        "type" : "number"
                     },
                     {
                        "format" : "sf:4;dp:3",
                        "name" : "error %",
                        "type" : "number"
                     }
                  ]
               },
               "title" : "Model Comparison - Range of motion"
            },
            "posthoc" : {
               "collection" : [
                  {
                     "citation" : [
                        "Jeffreys, H. (1938). Significance tests when several degrees of freedom arise simultaneously. Proceedings of the Royal Society of London. Series A, Mathematical and Physical Sciences, 165, 161–198.",
                        "Westfall, P. H., Johnson, W. O., & Utts, J. M. (1997). A Bayesian perspective on the Bonferroni adjustment. Biometrika, 84, 419-427."
                     ],
                     "data" : [
                        {
                           "(I)" : "Trial1",
                           "(J)" : "Trial2",
                           ".isNewGroup" : true,
                           "BF" : -0.4184731285480960,
                           "Posterior Odds" : 0.05673264548886070,
                           "Prior Odds" : 0.1486983549970350,
                           "error %" : 0.01616184502209810
                        },
                        {
                           "(I)" : "Trial1",
                           "(J)" : "Trial3",
                           ".isNewGroup" : false,
                           "BF" : -0.3181354768501070,
                           "Posterior Odds" : 0.07147771939579660,
                           "Prior Odds" : 0.1486983549970350,
                           "error %" : 0.01763627268330640
                        },
                        {
                           "(I)" : "Trial1",
                           "(J)" : "Trial4",
                           ".isNewGroup" : false,
                           "BF" : -0.3919071673777930,
                           "Posterior Odds" : 0.06031134263245110,
                           "Prior Odds" : 0.1486983549970350,
                           "error %" : 0.0166062895148940
                        },
                        {
                           "(I)" : "Trial1",
                           "(J)" : "Trial5",
                           ".isNewGroup" : false,
                           "BF" : -0.3999233010387570,
                           "Posterior Odds" : 0.05920833699128240,
                           "Prior Odds" : 0.1486983549970350,
                           "error %" : 0.01646396099571070
                        },
                        {
                           "(I)" : "Trial1",
                           "(J)" : "Trial6",
                           ".isNewGroup" : false,
                           "BF" : -0.2996882410504650,
                           "Posterior Odds" : 0.07457923479104010,
                           "Prior Odds" : 0.1486983549970350,
                           "error %" : 0.01815827786433670
                        },
                        {
                           "(I)" : "Trial1",
                           "(J)" : "Trial7",
                           ".isNewGroup" : false,
                           "BF" : -0.2817789205876820,
                           "Posterior Odds" : 0.07771900707649509,
                           "Prior Odds" : 0.1486983549970350,
                           "error %" : 0.01891742210277460
                        },
                        {
                           "(I)" : "Trial1",
                           "(J)" : "Trial8",
                           ".isNewGroup" : false,
                           "BF" : -0.3454855264930920,
                           "Posterior Odds" : 0.06711516119399090,
                           "Prior Odds" : 0.1486983549970350,
                           "error %" : 0.01731849721572520
                        },
                        {
                           "(I)" : "Trial1",
                           "(J)" : "Trial9",
                           ".isNewGroup" : false,
                           "BF" : -0.3001887781154940,
                           "Posterior Odds" : 0.07449332956004330,
                           "Prior Odds" : 0.1486983549970350,
                           "error %" : 0.01814060099222840
                        },
                        {
                           "(I)" : "Trial1",
                           "(J)" : "Trial_10",
                           ".isNewGroup" : false,
                           "BF" : -0.2388997964136150,
                           "Posterior Odds" : 0.08578401475345961,
                           "Prior Odds" : 0.1486983549970350,
                           "error %" : 0.002435559156480170
                        },
                        {
                           "(I)" : "Trial2",
                           "(J)" : "Trial3",
                           ".isNewGroup" : false,
                           "BF" : -0.317055091954860,
                           "Posterior Odds" : 0.07165575431184140,
                           "Prior Odds" : 0.1486983549970350,
                           "error %" : 0.01765913838739850
                        },
                        {
                           "(I)" : "Trial2",
                           "(J)" : "Trial4",
                           ".isNewGroup" : false,
                           "BF" : -0.3823537625143530,
                           "Posterior Odds" : 0.06165274271025710,
                           "Prior Odds" : 0.1486983549970350,
                           "error %" : 0.01677648918990720
                        },
                        {
                           "(I)" : "Trial2",
                           "(J)" : "Trial5",
                           ".isNewGroup" : false,
                           "BF" : -0.3912802202157650,
                           "Posterior Odds" : 0.06039847091181140,
                           "Prior Odds" : 0.1486983549970350,
                           "error %" : 0.01661751626250560
                        },
                        {
                           "(I)" : "Trial2",
                           "(J)" : "Trial6",
                           ".isNewGroup" : false,
                           "BF" : -0.2935518669924660,
                           "Posterior Odds" : 0.07564048365091230,
                           "Prior Odds" : 0.1486983549970350,
                           "error %" : 0.01839078518499260
                        },
                        {
                           "(I)" : "Trial2",
                           "(J)" : "Trial7",
                           ".isNewGroup" : false,
                           "BF" : -0.2758788093417020,
                           "Posterior Odds" : 0.07878206401868790,
                           "Prior Odds" : 0.1486983549970350,
                           "error %" : 0.01921934575878650
                        },
                        {
                           "(I)" : "Trial2",
                           "(J)" : "Trial8",
                           ".isNewGroup" : false,
                           "BF" : -0.3363758997064610,
                           "Posterior Odds" : 0.06853781649362480,
                           "Prior Odds" : 0.1486983549970350,
                           "error %" : 0.0174144331538570
                        },
                        {
                           "(I)" : "Trial2",
                           "(J)" : "Trial9",
                           ".isNewGroup" : false,
                           "BF" : -0.2922158333979980,
                           "Posterior Odds" : 0.07587353710952070,
                           "Prior Odds" : 0.1486983549970350,
                           "error %" : 0.01844526659874580
                        },
                        {
                           "(I)" : "Trial2",
                           "(J)" : "Trial_10",
                           ".isNewGroup" : false,
                           "BF" : -0.2328600124908260,
                           "Posterior Odds" : 0.08698535727689050,
                           "Prior Odds" : 0.1486983549970350,
                           "error %" : 0.002726036831915880
                        },
                        {
                           "(I)" : "Trial3",
                           "(J)" : "Trial4",
                           ".isNewGroup" : false,
                           "BF" : -0.424465439179230,
                           "Posterior Odds" : 0.05595523511376250,
                           "Prior Odds" : 0.1486983549970350,
                           "error %" : 0.01608210148765830
                        },
                        {
                           "(I)" : "Trial3",
                           "(J)" : "Trial5",
                           ".isNewGroup" : false,
                           "BF" : -0.4269181780760890,
                           "Posterior Odds" : 0.0556401107805480,
                           "Prior Odds" : 0.1486983549970350,
                           "error %" : 0.01605284776635780
                        },
                        {
                           "(I)" : "Trial3",
                           "(J)" : "Trial6",
                           ".isNewGroup" : false,
                           "BF" : -0.4186697327578050,
                           "Posterior Odds" : 0.05670696855049690,
                           "Prior Odds" : 0.1486983549970350,
                           "error %" : 0.0161589786921120
                        },
                        {
                           "(I)" : "Trial3",
                           "(J)" : "Trial7",
                           ".isNewGroup" : false,
                           "BF" : -0.411131987112060,
                           "Posterior Odds" : 0.05769978261863940,
                           "Prior Odds" : 0.1486983549970350,
                           "error %" : 0.01627486284723390
                        },
                        {
                           "(I)" : "Trial3",
                           "(J)" : "Trial8",
                           ".isNewGroup" : false,
                           "BF" : -0.4250074875441880,
                           "Posterior Odds" : 0.05588544025120520,
                           "Prior Odds" : 0.1486983549970350,
                           "error %" : 0.01607556600133950
                        },
                        {
                           "(I)" : "Trial3",
                           "(J)" : "Trial9",
                           ".isNewGroup" : false,
                           "BF" : -0.4114815149447550,
                           "Posterior Odds" : 0.05765336350135660,
                           "Prior Odds" : 0.1486983549970350,
                           "error %" : 0.01626924800342060
                        },
                        {
                           "(I)" : "Trial3",
                           "(J)" : "Trial_10",
                           ".isNewGroup" : false,
                           "BF" : -0.3843841140942730,
                           "Posterior Odds" : 0.06136518530394210,
                           "Prior Odds" : 0.1486983549970350,
                           "error %" : 0.01674061580099040
                        },
                        {
                           "(I)" : "Trial4",
                           "(J)" : "Trial5",
                           ".isNewGroup" : false,
                           "BF" : -0.4278568440526440,
                           "Posterior Odds" : 0.0555199824331030,
                           "Prior Odds" : 0.1486983549970350,
                           "error %" : 0.01604170089974330
                        },
                        {
                           "(I)" : "Trial4",
                           "(J)" : "Trial6",
                           ".isNewGroup" : false,
                           "BF" : -0.4083036568202380,
                           "Posterior Odds" : 0.05807677703956040,
                           "Prior Odds" : 0.1486983549970350,
                           "error %" : 0.0163209659045210
                        },
                        {
                           "(I)" : "Trial4",
                           "(J)" : "Trial7",
                           ".isNewGroup" : false,
                           "BF" : -0.3991551792999780,
                           "Posterior Odds" : 0.05931314940575620,
                           "Prior Odds" : 0.1486983549970350,
                           "error %" : 0.01647744858164290
                        },
                        {
                           "(I)" : "Trial4",
                           "(J)" : "Trial8",
                           ".isNewGroup" : false,
                           "BF" : -0.4179546646044970,
                           "Posterior Odds" : 0.05680041378099860,
                           "Prior Odds" : 0.1486983549970350,
                           "error %" : 0.01616944926060180
                        },
                        {
                           "(I)" : "Trial4",
                           "(J)" : "Trial9",
                           ".isNewGroup" : false,
                           "BF" : -0.4001068480704830,
                           "Posterior Odds" : 0.05918331890148130,
                           "Prior Odds" : 0.1486983549970350,
                           "error %" : 0.01646074883744670
                        },
                        {
                           "(I)" : "Trial4",
                           "(J)" : "Trial_10",
                           ".isNewGroup" : false,
                           "BF" : -0.3699408638839440,
                           "Posterior Odds" : 0.06344031054259550,
                           "Prior Odds" : 0.1486983549970350,
                           "error %" : 0.01698632553662760
                        },
                        {
                           "(I)" : "Trial5",
                           "(J)" : "Trial6",
                           ".isNewGroup" : false,
                           "BF" : -0.4162074160954520,
                           "Posterior Odds" : 0.05702939284927930,
                           "Prior Odds" : 0.1486983549970350,
                           "error %" : 0.01619553880342980
                        },
                        {
                           "(I)" : "Trial5",
                           "(J)" : "Trial7",
                           ".isNewGroup" : false,
                           "BF" : -0.409485660370780,
                           "Posterior Odds" : 0.05791892648596910,
                           "Prior Odds" : 0.1486983549970350,
                           "error %" : 0.01630150361171880
                        },
                        {
                           "(I)" : "Trial5",
                           "(J)" : "Trial8",
                           ".isNewGroup" : false,
                           "BF" : -0.4224342180087230,
                           "Posterior Odds" : 0.05621755404509150,
                           "Prior Odds" : 0.1486983549970350,
                           "error %" : 0.01610707615510610
                        },
                        {
                           "(I)" : "Trial5",
                           "(J)" : "Trial9",
                           ".isNewGroup" : false,
                           "BF" : -0.4095499893058430,
                           "Posterior Odds" : 0.05791034800503750,
                           "Prior Odds" : 0.1486983549970350,
                           "error %" : 0.01630045261715250
                        },
                        {
                           "(I)" : "Trial5",
                           "(J)" : "Trial_10",
                           ".isNewGroup" : false,
                           "BF" : -0.3862774160496890,
                           "Posterior Odds" : 0.06109824674288280,
                           "Prior Odds" : 0.1486983549970350,
                           "error %" : 0.01670695964898630
                        },
                        {
                           "(I)" : "Trial6",
                           "(J)" : "Trial7",
                           ".isNewGroup" : false,
                           "BF" : -0.4270467444963070,
                           "Posterior Odds" : 0.05562364179134850,
                           "Prior Odds" : 0.1486983549970350,
                           "error %" : 0.01605132242110830
                        },
                        {
                           "(I)" : "Trial6",
                           "(J)" : "Trial8",
                           ".isNewGroup" : false,
                           "BF" : -0.4270695106932910,
                           "Posterior Odds" : 0.0556207260149620,
                           "Prior Odds" : 0.1486983549970350,
                           "error %" : 0.01605105439749350
                        },
                        {
                           "(I)" : "Trial6",
                           "(J)" : "Trial9",
                           ".isNewGroup" : false,
                           "BF" : -0.4267462985557180,
                           "Posterior Odds" : 0.05566213567066710,
                           "Prior Odds" : 0.1486983549970350,
                           "error %" : 0.01605485752124990
                        },
                        {
                           "(I)" : "Trial6",
                           "(J)" : "Trial_10",
                           ".isNewGroup" : false,
                           "BF" : -0.4153770824862230,
                           "Posterior Odds" : 0.05713853243144040,
                           "Prior Odds" : 0.1486983549970350,
                           "error %" : 0.01620817334981240
                        },
                        {
                           "(I)" : "Trial7",
                           "(J)" : "Trial8",
                           ".isNewGroup" : false,
                           "BF" : -0.4242094795521810,
                           "Posterior Odds" : 0.05598822310483860,
                           "Prior Odds" : 0.1486983549970350,
                           "error %" : 0.01608520435216140
                        },
                        {
                           "(I)" : "Trial7",
                           "(J)" : "Trial9",
                           ".isNewGroup" : false,
                           "BF" : -0.4280650790360050,
                           "Posterior Odds" : 0.05549336816129630,
                           "Prior Odds" : 0.1486983549970350,
                           "error %" : 0.01603938046304510
                        },
                        {
                           "(I)" : "Trial7",
                           "(J)" : "Trial_10",
                           ".isNewGroup" : false,
                           "BF" : -0.4215217088125610,
                           "Posterior Odds" : 0.05633579861859990,
                           "Prior Odds" : 0.1486983549970350,
                           "error %" : 0.01611876875773960
                        },
                        {
                           "(I)" : "Trial8",
                           "(J)" : "Trial9",
                           ".isNewGroup" : false,
                           "BF" : -0.4238396559253720,
                           "Posterior Odds" : 0.05603592020230450,
                           "Prior Odds" : 0.1486983549970350,
                           "error %" : 0.01608970722293490
                        },
                        {
                           "(I)" : "Trial8",
                           "(J)" : "Trial_10",
                           ".isNewGroup" : false,
                           "BF" : -0.4091077905639830,
                           "Posterior Odds" : 0.05796934236370,
                           "Prior Odds" : 0.1486983549970350,
                           "error %" : 0.01630769262497710
                        },
                        {
                           "(I)" : "Trial9",
                           "(J)" : "Trial_10",
                           ".isNewGroup" : false,
                           "BF" : -0.4228363888149370,
                           "Posterior Odds" : 0.05616551885964890,
                           "Prior Odds" : 0.1486983549970350,
                           "error %" : 0.01610205472582530
                        }
                     ],
                     "footnotes" : [
                        {
                           "cols" : null,
                           "row" : null,
                           "symbol" : "<em>Note.</em>",
                           "text" : "The posterior odds have been corrected for multiple testing by\n\t\tfixing to 0.5 the prior probability that the null hypothesis holds\n\t\tacross all comparisons (Westfall, Johnson, & Utts, 1997). Individual\n\t\tcomparisons are based on the default t-test with a Cauchy (0, r =\n\t\t1/sqrt(2)) prior. The \"U\" in the Bayes factor denotes that it is uncorrected."
                        }
                     ],
                     "name" : "postHoc_Trial No",
                     "schema" : {
                        "fields" : [
                           {
                              "combine" : true,
                              "name" : "(I)",
                              "title" : "",
                              "type" : "string"
                           },
                           {
                              "name" : "(J)",
                              "title" : "",
                              "type" : "string"
                           },
                           {
                              "format" : "sf:4;dp:3",
                              "name" : "Prior Odds",
                              "type" : "number"
                           },
                           {
                              "format" : "sf:4;dp:3",
                              "name" : "Posterior Odds",
                              "type" : "number"
                           },
                           {
                              "format" : "sf:4;dp:3;log10",
                              "name" : "BF",
                              "title" : "BF<sub>10, U</sub>",
                              "type" : "number"
                           },
                           {
                              "format" : "sf:4;dp:3",
                              "name" : "error %",
                              "type" : "number"
                           }
                        ]
                     },
                     "status" : "complete",
                     "title" : "Post Hoc Comparisons - Trial No"
                  }
               ],
               "title" : "Post Hoc Tests"
            },
            "title" : "Bayesian ANOVA"
         },
         "resultsMeta" : null,
         "stateKey" : null,
         "status" : "complete",
         "title" : "",
         "userdata" : null,
         "version" : "0.9.2"
      }
   ],
   "meta" : {
      "notes" : {
         "first" : {
            "format" : "markdown",
            "text" : "\n",
            "visible" : false
         }
      },
      "title" : "Results"
   }
}
