# Supplementary material for: Cerebellum-mediated trainability of eye and head movements for dynamic gazing
Source: PLoS One. 2019 Nov 4;14(11):e0224458. doi: 10.1371/journal.pone.0224458 (PMC6827899; doi:10.1371/journal.pone.0224458)
Supplement: S8 File — (JASP) [file pone.0224458.s010.jasp › analyses.json]

{
   "analyses" : [
      {
         "dataKey" : null,
         "id" : 0,
         "module" : "Common",
         "name" : "AnovaBayesian",
         "options" : {
            "bayesFactorOrder" : "nullModelTop",
            "bayesFactorType" : "BF10",
            "dependent" : "%change_Ehratio",
            "descriptives" : false,
            "effects" : false,
            "effectsType" : "allModels",
            "fixedFactors" : [ "Trial No" ],
            "fixedSamplesNumber" : 10000,
            "modelTerms" : [
               {
                  "components" : [ "Trial No" ],
                  "isNuisance" : false
               }
            ],
            "plotCredibleInterval" : false,
            "plotCredibleIntervalInterval" : 0.950,
            "plotHeightDescriptivesPlotLegend" : 300,
            "plotHeightDescriptivesPlotNoLegend" : 300,
            "plotHorizontalAxis" : "",
            "plotSeparateLines" : "",
            "plotSeparatePlots" : "",
            "plotWidthDescriptivesPlotLegend" : 450,
            "plotWidthDescriptivesPlotNoLegend" : 350,
            "postHocTestsNullControl" : true,
            "postHocTestsVariables" : [ "Trial No" ],
            "posteriorDistributions" : false,
            "posteriorEstimates" : false,
            "posteriorEstimatesCredibleIntervalInterval" : 0.950,
            "posteriorEstimatesMCMCIterations" : 10000.0,
            "priorFixedEffects" : 0.50,
            "priorRandomEffects" : 1.0,
            "randomFactors" : [],
            "sampleMode" : "auto"
         },
         "progress" : -1,
         "requiresInit" : null,
         "results" : {
            ".meta" : [
               {
                  "name" : "title",
                  "type" : "title"
               },
               {
                  "name" : "model comparison",
                  "type" : "table"
               },
               {
                  "name" : "effects",
                  "type" : "table"
               },
               {
                  "name" : "estimates",
                  "type" : "table"
               },
               {
                  "meta" : "table",
                  "name" : "posthoc",
                  "type" : "collection"
               },
               {
                  "meta" : [
                     {
                        "name" : "descriptivesTable",
                        "type" : "table"
                     },
                     {
                        "name" : "descriptivesPlot",
                        "type" : "image"
                     }
                  ],
                  "name" : "descriptivesObj",
                  "type" : "object"
               }
            ],
            "descriptivesObj" : {
               "descriptivesPlot" : {
                  "collection" : [],
                  "title" : "Descriptives Plots"
               },
               "descriptivesTable" : null,
               "title" : "Descriptives"
            },
            "model comparison" : {
               "citation" : [
                  "JASP Team (2018). JASP (Version 0.9.2) [Computer software].",
                  "Morey, R. D., & Rouder, J. N. (2015). BayesFactor (Version 0.9.11-3)[Computer software].",
                  "Rouder, J. N., Morey, R. D., Speckman, P. L., & Province, J. M. (2012). Default Bayes factors for ANOVA designs. Journal of Mathematical Psychology, 56, 356-374."
               ],
               "data" : [
                  {
                     "BF10" : 0,
                     "BFM" : 0.5389311302553330,
                     "Models" : "Null model",
                     "P(M)" : 0.50,
                     "P(M|data)" : -0.110291268284620,
                     "error %" : ""
                  },
                  {
                     "BF10" : -0.5389311302553330,
                     "BFM" : -0.5389311302553330,
                     "Models" : "Trial No",
                     "P(M)" : 0.50,
                     "P(M|data)" : -0.6492223985399530,
                     "error %" : 4.633465741763280e-05
                  }
               ],
               "footnotes" : [],
               "schema" : {
                  "fields" : [
                     {
                        "name" : "Models",
                        "type" : "string"
                     },
                     {
                        "format" : "sf:4;dp:3",
                        "name" : "P(M)",
                        "type" : "number"
                     },
                     {
                        "format" : "sf:4;dp:3;log10",
                        "name" : "P(M|data)",
                        "type" : "number"
                     },
                     {
                        "format" : "sf:4;dp:3;log10",
                        "name" : "BFM",
                        "title" : "BF<sub>M</sub>",
                        "type" : "number"
                     },
                     {
                        "format" : "sf:4;dp:3;log10",
                        "name" : "BF10",
                        "title" : "BF<sub>10</sub>",
                        "type" : "number"
                     },
                     {
                        "format" : "sf:4;dp:3",
                        "name" : "error %",
                        "type" : "number"
                     }
                  ]
               },
               "title" : "Model Comparison - %change_Ehratio"
            },
            "posthoc" : {
               "collection" : [
                  {
                     "citation" : [
                        "Jeffreys, H. (1938). Significance tests when several degrees of freedom arise simultaneously. Proceedings of the Royal Society of London. Series A, Mathematical and Physical Sciences, 165, 161–198.",
                        "Westfall, P. H., Johnson, W. O., & Utts, J. M. (1997). A Bayesian perspective on the Bonferroni adjustment. Biometrika, 84, 419-427."
                     ],
                     "data" : [
                        {
                           "(I)" : "Trial1",
                           "(J)" : "Trial2",
                           ".isNewGroup" : true,
                           "BF" : -0.2930426433684610,
                           "Posterior Odds" : 0.07572922645876209,
                           "Prior Odds" : 0.1486983549970350,
                           "error %" : 0.000165283926586980
                        },
                        {
                           "(I)" : "Trial1",
                           "(J)" : "Trial3",
                           ".isNewGroup" : false,
                           "BF" : -0.03185509647062610,
                           "Posterior Odds" : 0.1381818706262290,
                           "Prior Odds" : 0.1486983549970350,
                           "error %" : 0.002549880607142770
                        },
                        {
                           "(I)" : "Trial1",
                           "(J)" : "Trial4",
                           ".isNewGroup" : false,
                           "BF" : 0.1659331049356670,
                           "Posterior Odds" : 0.217890988441890,
                           "Prior Odds" : 0.1486983549970350,
                           "error %" : 0.001830738459408740
                        },
                        {
                           "(I)" : "Trial1",
                           "(J)" : "Trial5",
                           ".isNewGroup" : false,
                           "BF" : 1.123658201415590,
                           "Posterior Odds" : 1.976807433510610,
                           "Prior Odds" : 0.1486983549970350,
                           "error %" : 0.000134174894041490
                        },
                        {
                           "(I)" : "Trial1",
                           "(J)" : "Trial6",
                           ".isNewGroup" : false,
                           "BF" : 2.125604262915290,
                           "Posterior Odds" : 19.85685328608980,
                           "Prior Odds" : 0.1486983549970350,
                           "error %" : 6.834450546129530e-06
                        },
                        {
                           "(I)" : "Trial1",
                           "(J)" : "Trial7",
                           ".isNewGroup" : false,
                           "BF" : 1.541259435811630,
                           "Posterior Odds" : 5.170893580792920,
                           "Prior Odds" : 0.1486983549970350,
                           "error %" : 3.443477429153670e-05
                        },
                        {
                           "(I)" : "Trial1",
                           "(J)" : "Trial8",
                           ".isNewGroup" : false,
                           "BF" : 0.2567709204779180,
                           "Posterior Odds" : 0.2685821119862560,
                           "Prior Odds" : 0.1486983549970350,
                           "error %" : 0.002182691584970970
                        },
                        {
                           "(I)" : "Trial1",
                           "(J)" : "Trial9",
                           ".isNewGroup" : false,
                           "BF" : 0.08040931931706780,
                           "Posterior Odds" : 0.1789433169915590,
                           "Prior Odds" : 0.1486983549970350,
                           "error %" : 0.0003101521691585160
                        },
                        {
                           "(I)" : "Trial1",
                           "(J)" : "Trial_10",
                           ".isNewGroup" : false,
                           "BF" : -0.2243127086695020,
                           "Posterior Odds" : 0.088714264317580,
                           "Prior Odds" : 0.1486983549970350,
                           "error %" : 0.002497985342840170
                        },
                        {
                           "(I)" : "Trial2",
                           "(J)" : "Trial3",
                           ".isNewGroup" : false,
                           "BF" : -0.362078294685460,
                           "Posterior Odds" : 0.06459930853918611,
                           "Prior Odds" : 0.1486983549970350,
                           "error %" : 0.0002540525811829450
                        },
                        {
                           "(I)" : "Trial2",
                           "(J)" : "Trial4",
                           ".isNewGroup" : false,
                           "BF" : -0.3231077065606930,
                           "Posterior Odds" : 0.07066403906603580,
                           "Prior Odds" : 0.1486983549970350,
                           "error %" : 7.335016458924540e-05
                        },
                        {
                           "(I)" : "Trial2",
                           "(J)" : "Trial5",
                           ".isNewGroup" : false,
                           "BF" : 0.07194350518533030,
                           "Posterior Odds" : 0.1754889070858890,
                           "Prior Odds" : 0.1486983549970350,
                           "error %" : 0.0001713039183229470
                        },
                        {
                           "(I)" : "Trial2",
                           "(J)" : "Trial6",
                           ".isNewGroup" : false,
                           "BF" : 0.5801518623609840,
                           "Posterior Odds" : 0.5655330969871391,
                           "Prior Odds" : 0.1486983549970350,
                           "error %" : 0.000155449226203260
                        },
                        {
                           "(I)" : "Trial2",
                           "(J)" : "Trial7",
                           ".isNewGroup" : false,
                           "BF" : 0.3935077955409540,
                           "Posterior Odds" : 0.3679713106105670,
                           "Prior Odds" : 0.1486983549970350,
                           "error %" : 0.001081109008660010
                        },
                        {
                           "(I)" : "Trial2",
                           "(J)" : "Trial8",
                           ".isNewGroup" : false,
                           "BF" : -0.2332347930745060,
                           "Posterior Odds" : 0.08691032440892550,
                           "Prior Odds" : 0.1486983549970350,
                           "error %" : 0.002098286423338990
                        },
                        {
                           "(I)" : "Trial2",
                           "(J)" : "Trial9",
                           ".isNewGroup" : false,
                           "BF" : -0.2364895357379590,
                           "Posterior Odds" : 0.08626142502558570,
                           "Prior Odds" : 0.1486983549970350,
                           "error %" : 0.001955404835143080
                        },
                        {
                           "(I)" : "Trial2",
                           "(J)" : "Trial_10",
                           ".isNewGroup" : false,
                           "BF" : -0.3978001262367030,
                           "Posterior Odds" : 0.05949850285767710,
                           "Prior Odds" : 0.1486983549970350,
                           "error %" : 0.000142550091440440
                        },
                        {
                           "(I)" : "Trial3",
                           "(J)" : "Trial4",
                           ".isNewGroup" : false,
                           "BF" : -0.4392491334058630,
                           "Posterior Odds" : 0.05408253383808780,
                           "Prior Odds" : 0.1486983549970350,
                           "error %" : 6.078974582373290e-06
                        },
                        {
                           "(I)" : "Trial3",
                           "(J)" : "Trial5",
                           ".isNewGroup" : false,
                           "BF" : -0.3070359613600140,
                           "Posterior Odds" : 0.07332806126084110,
                           "Prior Odds" : 0.1486983549970350,
                           "error %" : 1.551204444667440e-05
                        },
                        {
                           "(I)" : "Trial3",
                           "(J)" : "Trial6",
                           ".isNewGroup" : false,
                           "BF" : -0.03903706431148590,
                           "Posterior Odds" : 0.1359155352537510,
                           "Prior Odds" : 0.1486983549970350,
                           "error %" : 0.002847672328349630
                        },
                        {
                           "(I)" : "Trial3",
                           "(J)" : "Trial7",
                           ".isNewGroup" : false,
                           "BF" : -0.1147406335664370,
                           "Posterior Odds" : 0.1141735567641770,
                           "Prior Odds" : 0.1486983549970350,
                           "error %" : 0.005167520257367580
                        },
                        {
                           "(I)" : "Trial3",
                           "(J)" : "Trial8",
                           ".isNewGroup" : false,
                           "BF" : -0.4134976286800390,
                           "Posterior Odds" : 0.05738634109871760,
                           "Prior Odds" : 0.1486983549970350,
                           "error %" : 6.596483391736370e-05
                        },
                        {
                           "(I)" : "Trial3",
                           "(J)" : "Trial9",
                           ".isNewGroup" : false,
                           "BF" : -0.3951183222312930,
                           "Posterior Odds" : 0.05986704771348740,
                           "Prior Odds" : 0.1486983549970350,
                           "error %" : 0.0001560864894938550
                        },
                        {
                           "(I)" : "Trial3",
                           "(J)" : "Trial_10",
                           ".isNewGroup" : false,
                           "BF" : -0.4397541506570570,
                           "Posterior Odds" : 0.05401968077479230,
                           "Prior Odds" : 0.1486983549970350,
                           "error %" : 6.618239909326260e-06
                        },
                        {
                           "(I)" : "Trial4",
                           "(J)" : "Trial5",
                           ".isNewGroup" : false,
                           "BF" : -0.3132147767888430,
                           "Posterior Odds" : 0.07229219099066370,
                           "Prior Odds" : 0.1486983549970350,
                           "error %" : 1.213924743709900e-05
                        },
                        {
                           "(I)" : "Trial4",
                           "(J)" : "Trial6",
                           ".isNewGroup" : false,
                           "BF" : -0.02245381332344650,
                           "Posterior Odds" : 0.1412057398888070,
                           "Prior Odds" : 0.1486983549970350,
                           "error %" : 0.00216372990294480
                        },
                        {
                           "(I)" : "Trial4",
                           "(J)" : "Trial7",
                           ".isNewGroup" : false,
                           "BF" : -0.1089025016492360,
                           "Posterior Odds" : 0.1157187310038170,
                           "Prior Odds" : 0.1486983549970350,
                           "error %" : 0.005092465742260990
                        },
                        {
                           "(I)" : "Trial4",
                           "(J)" : "Trial8",
                           ".isNewGroup" : false,
                           "BF" : -0.4205703635819110,
                           "Posterior Odds" : 0.0564593404538740,
                           "Prior Odds" : 0.1486983549970350,
                           "error %" : 3.794223349432830e-05
                        },
                        {
                           "(I)" : "Trial4",
                           "(J)" : "Trial9",
                           ".isNewGroup" : false,
                           "BF" : -0.4026296668002760,
                           "Posterior Odds" : 0.05884051934403380,
                           "Prior Odds" : 0.1486983549970350,
                           "error %" : 0.0001179807320577280
                        },
                        {
                           "(I)" : "Trial4",
                           "(J)" : "Trial_10",
                           ".isNewGroup" : false,
                           "BF" : -0.4372422957171610,
                           "Posterior Odds" : 0.05433302290395120,
                           "Prior Odds" : 0.1486983549970350,
                           "error %" : 4.366461790168030e-06
                        },
                        {
                           "(I)" : "Trial5",
                           "(J)" : "Trial6",
                           ".isNewGroup" : false,
                           "BF" : -0.3510520846164130,
                           "Posterior Odds" : 0.06626040399302090,
                           "Prior Odds" : 0.1486983549970350,
                           "error %" : 0.0002355494907622930
                        },
                        {
                           "(I)" : "Trial5",
                           "(J)" : "Trial7",
                           ".isNewGroup" : false,
                           "BF" : -0.3794502547916830,
                           "Posterior Odds" : 0.06206630757802440,
                           "Prior Odds" : 0.1486983549970350,
                           "error %" : 0.0002246410769286010
                        },
                        {
                           "(I)" : "Trial5",
                           "(J)" : "Trial8",
                           ".isNewGroup" : false,
                           "BF" : -0.4067415794129980,
                           "Posterior Odds" : 0.05828604465222860,
                           "Prior Odds" : 0.1486983549970350,
                           "error %" : 9.745070368796631e-05
                        },
                        {
                           "(I)" : "Trial5",
                           "(J)" : "Trial9",
                           ".isNewGroup" : false,
                           "BF" : -0.4349917171281860,
                           "Posterior Odds" : 0.05461531551789410,
                           "Prior Odds" : 0.1486983549970350,
                           "error %" : 4.717517101985650e-06
                        },
                        {
                           "(I)" : "Trial5",
                           "(J)" : "Trial_10",
                           ".isNewGroup" : false,
                           "BF" : -0.3269182551030450,
                           "Posterior Odds" : 0.07004673695310561,
                           "Prior Odds" : 0.1486983549970350,
                           "error %" : 0.0001007467618702390
                        },
                        {
                           "(I)" : "Trial6",
                           "(J)" : "Trial7",
                           ".isNewGroup" : false,
                           "BF" : -0.4393128435891140,
                           "Posterior Odds" : 0.05407460061405360,
                           "Prior Odds" : 0.1486983549970350,
                           "error %" : 6.157230495219870e-06
                        },
                        {
                           "(I)" : "Trial6",
                           "(J)" : "Trial8",
                           ".isNewGroup" : false,
                           "BF" : -0.2376352248488290,
                           "Posterior Odds" : 0.08603416325610430,
                           "Prior Odds" : 0.1486983549970350,
                           "error %" : 0.001905629457859120
                        },
                        {
                           "(I)" : "Trial6",
                           "(J)" : "Trial9",
                           ".isNewGroup" : false,
                           "BF" : -0.3534679063790580,
                           "Posterior Odds" : 0.06589284478552880,
                           "Prior Odds" : 0.1486983549970350,
                           "error %" : 0.0002422588466980430
                        },
                        {
                           "(I)" : "Trial6",
                           "(J)" : "Trial_10",
                           ".isNewGroup" : false,
                           "BF" : -0.1218995580532390,
                           "Posterior Odds" : 0.1123069430366370,
                           "Prior Odds" : 0.1486983549970350,
                           "error %" : 0.005227209345801570
                        },
                        {
                           "(I)" : "Trial7",
                           "(J)" : "Trial8",
                           ".isNewGroup" : false,
                           "BF" : -0.282439037142490,
                           "Posterior Odds" : 0.07760096589708240,
                           "Prior Odds" : 0.1486983549970350,
                           "error %" : 0.0003666816249977360
                        },
                        {
                           "(I)" : "Trial7",
                           "(J)" : "Trial9",
                           ".isNewGroup" : false,
                           "BF" : -0.3732913230752230,
                           "Posterior Odds" : 0.06295276951441681,
                           "Prior Odds" : 0.1486983549970350,
                           "error %" : 0.0002423153493258680
                        },
                        {
                           "(I)" : "Trial7",
                           "(J)" : "Trial_10",
                           ".isNewGroup" : false,
                           "BF" : -0.1730520933798260,
                           "Posterior Odds" : 0.0998283908498860,
                           "Prior Odds" : 0.1486983549970350,
                           "error %" : 0.004571701938265950
                        },
                        {
                           "(I)" : "Trial8",
                           "(J)" : "Trial9",
                           ".isNewGroup" : false,
                           "BF" : -0.435026867735740,
                           "Posterior Odds" : 0.05461089528251430,
                           "Prior Odds" : 0.1486983549970350,
                           "error %" : 4.689456159935360e-06
                        },
                        {
                           "(I)" : "Trial8",
                           "(J)" : "Trial_10",
                           ".isNewGroup" : false,
                           "BF" : -0.4121848952469010,
                           "Posterior Odds" : 0.05756006409142380,
                           "Prior Odds" : 0.1486983549970350,
                           "error %" : 7.178151263936289e-05
                        },
                        {
                           "(I)" : "Trial9",
                           "(J)" : "Trial_10",
                           ".isNewGroup" : false,
                           "BF" : -0.3946067379586220,
                           "Posterior Odds" : 0.05993761063158640,
                           "Prior Odds" : 0.1486983549970350,
                           "error %" : 0.0001586501237301980
                        }
                     ],
                     "footnotes" : [
                        {
                           "cols" : null,
                           "row" : null,
                           "symbol" : "<em>Note.</em>",
                           "text" : "The posterior odds have been corrected for multiple testing by\n\t\tfixing to 0.5 the prior probability that the null hypothesis holds\n\t\tacross all comparisons (Westfall, Johnson, & Utts, 1997). Individual\n\t\tcomparisons are based on the default t-test with a Cauchy (0, r =\n\t\t1/sqrt(2)) prior. The \"U\" in the Bayes factor denotes that it is uncorrected."
                        }
                     ],
                     "name" : "postHoc_Trial No",
                     "schema" : {
                        "fields" : [
                           {
                              "combine" : true,
                              "name" : "(I)",
                              "title" : "",
                              "type" : "string"
                           },
                           {
                              "name" : "(J)",
                              "title" : "",
                              "type" : "string"
                           },
                           {
                              "format" : "sf:4;dp:3",
                              "name" : "Prior Odds",
                              "type" : "number"
                           },
                           {
                              "format" : "sf:4;dp:3",
                              "name" : "Posterior Odds",
                              "type" : "number"
                           },
                           {
                              "format" : "sf:4;dp:3;log10",
                              "name" : "BF",
                              "title" : "BF<sub>10, U</sub>",
                              "type" : "number"
                           },
                           {
                              "format" : "sf:4;dp:3",
                              "name" : "error %",
                              "type" : "number"
                           }
                        ]
                     },
                     "status" : "complete",
                     "title" : "Post Hoc Comparisons - Trial No"
                  }
               ],
               "title" : "Post Hoc Tests"
            },
            "title" : "Bayesian ANOVA"
         },
         "resultsMeta" : null,
         "stateKey" : null,
         "status" : "complete",
         "title" : "",
         "userdata" : null,
         "version" : "0.9.2"
      }
   ],
   "meta" : {
      "notes" : {
         "first" : {
            "format" : "markdown",
            "text" : "\n",
            "visible" : false
         }
      },
      "title" : "Results"
   }
}
