# Supplementary material for: Cerebellum-mediated trainability of eye and head movements for dynamic gazing
Source: PLoS One. 2019 Nov 4;14(11):e0224458. doi: 10.1371/journal.pone.0224458 (PMC6827899; doi:10.1371/journal.pone.0224458)
Supplement: S9 File — (JASP) [file pone.0224458.s011.jasp › analyses.json]

{
   "analyses" : [
      {
         "dataKey" : null,
         "id" : 0,
         "module" : "Common",
         "name" : "AnovaBayesian",
         "options" : {
            "bayesFactorOrder" : "nullModelTop",
            "bayesFactorType" : "BF10",
            "dependent" : "%change_EHratio",
            "descriptives" : false,
            "effects" : false,
            "effectsType" : "allModels",
            "fixedFactors" : [ "Trial No" ],
            "fixedSamplesNumber" : 10000,
            "modelTerms" : [
               {
                  "components" : [ "Trial No" ],
                  "isNuisance" : false
               }
            ],
            "plotCredibleInterval" : false,
            "plotCredibleIntervalInterval" : 0.950,
            "plotHeightDescriptivesPlotLegend" : 300,
            "plotHeightDescriptivesPlotNoLegend" : 300,
            "plotHorizontalAxis" : "",
            "plotSeparateLines" : "",
            "plotSeparatePlots" : "",
            "plotWidthDescriptivesPlotLegend" : 450,
            "plotWidthDescriptivesPlotNoLegend" : 350,
            "postHocTestsNullControl" : true,
            "postHocTestsVariables" : [ "Trial No" ],
            "posteriorDistributions" : false,
            "posteriorEstimates" : false,
            "posteriorEstimatesCredibleIntervalInterval" : 0.950,
            "posteriorEstimatesMCMCIterations" : 10000.0,
            "priorFixedEffects" : 0.50,
            "priorRandomEffects" : 1.0,
            "randomFactors" : [],
            "sampleMode" : "auto"
         },
         "progress" : -1,
         "requiresInit" : null,
         "results" : {
            ".meta" : [
               {
                  "name" : "title",
                  "type" : "title"
               },
               {
                  "name" : "model comparison",
                  "type" : "table"
               },
               {
                  "name" : "effects",
                  "type" : "table"
               },
               {
                  "name" : "estimates",
                  "type" : "table"
               },
               {
                  "meta" : "table",
                  "name" : "posthoc",
                  "type" : "collection"
               },
               {
                  "meta" : [
                     {
                        "name" : "descriptivesTable",
                        "type" : "table"
                     },
                     {
                        "name" : "descriptivesPlot",
                        "type" : "image"
                     }
                  ],
                  "name" : "descriptivesObj",
                  "type" : "object"
               }
            ],
            "descriptivesObj" : {
               "descriptivesPlot" : {
                  "collection" : [],
                  "title" : "Descriptives Plots"
               },
               "descriptivesTable" : null,
               "title" : "Descriptives"
            },
            "model comparison" : {
               "citation" : [
                  "JASP Team (2018). JASP (Version 0.9.2) [Computer software].",
                  "Morey, R. D., & Rouder, J. N. (2015). BayesFactor (Version 0.9.11-3)[Computer software].",
                  "Rouder, J. N., Morey, R. D., Speckman, P. L., & Province, J. M. (2012). Default Bayes factors for ANOVA designs. Journal of Mathematical Psychology, 56, 356-374."
               ],
               "data" : [
                  {
                     "BF10" : 0,
                     "BFM" : 1.858532866072490,
                     "Models" : "Null model",
                     "P(M)" : 0.50,
                     "P(M|data)" : -0.005973942662502050,
                     "error %" : ""
                  },
                  {
                     "BF10" : -1.858532866072490,
                     "BFM" : -1.858532866072490,
                     "Models" : "Trial No",
                     "P(M)" : 0.50,
                     "P(M|data)" : -1.864506808734990,
                     "error %" : 5.595912072665380e-05
                  }
               ],
               "footnotes" : [],
               "schema" : {
                  "fields" : [
                     {
                        "name" : "Models",
                        "type" : "string"
                     },
                     {
                        "format" : "sf:4;dp:3",
                        "name" : "P(M)",
                        "type" : "number"
                     },
                     {
                        "format" : "sf:4;dp:3;log10",
                        "name" : "P(M|data)",
                        "type" : "number"
                     },
                     {
                        "format" : "sf:4;dp:3;log10",
                        "name" : "BFM",
                        "title" : "BF<sub>M</sub>",
                        "type" : "number"
                     },
                     {
                        "format" : "sf:4;dp:3;log10",
                        "name" : "BF10",
                        "title" : "BF<sub>10</sub>",
                        "type" : "number"
                     },
                     {
                        "format" : "sf:4;dp:3",
                        "name" : "error %",
                        "type" : "number"
                     }
                  ]
               },
               "title" : "Model Comparison - %change_EHratio"
            },
            "posthoc" : {
               "collection" : [
                  {
                     "citation" : [
                        "Jeffreys, H. (1938). Significance tests when several degrees of freedom arise simultaneously. Proceedings of the Royal Society of London. Series A, Mathematical and Physical Sciences, 165, 161–198.",
                        "Westfall, P. H., Johnson, W. O., & Utts, J. M. (1997). A Bayesian perspective on the Bonferroni adjustment. Biometrika, 84, 419-427."
                     ],
                     "data" : [
                        {
                           "(I)" : "Trial1",
                           "(J)" : "Trial2",
                           ".isNewGroup" : true,
                           "BF" : -0.3571256503445590,
                           "Posterior Odds" : 0.06534020816447890,
                           "Prior Odds" : 0.1486983549970350,
                           "error %" : 0.01717576634888470
                        },
                        {
                           "(I)" : "Trial1",
                           "(J)" : "Trial3",
                           ".isNewGroup" : false,
                           "BF" : -0.3332286519635360,
                           "Posterior Odds" : 0.06903630076317260,
                           "Prior Odds" : 0.1486983549970350,
                           "error %" : 0.01744611223786840
                        },
                        {
                           "(I)" : "Trial1",
                           "(J)" : "Trial4",
                           ".isNewGroup" : false,
                           "BF" : -0.419663911256670,
                           "Posterior Odds" : 0.0565773045275080,
                           "Prior Odds" : 0.1486983549970350,
                           "error %" : 0.01614464777891820
                        },
                        {
                           "(I)" : "Trial1",
                           "(J)" : "Trial5",
                           ".isNewGroup" : false,
                           "BF" : -0.4278868032743880,
                           "Posterior Odds" : 0.05551615259375640,
                           "Prior Odds" : 0.1486983549970350,
                           "error %" : 0.01604135620963160
                        },
                        {
                           "(I)" : "Trial1",
                           "(J)" : "Trial6",
                           ".isNewGroup" : false,
                           "BF" : -0.4280153112552610,
                           "Posterior Odds" : 0.05549972776323260,
                           "Prior Odds" : 0.1486983549970350,
                           "error %" : 0.01603995581322240
                        },
                        {
                           "(I)" : "Trial1",
                           "(J)" : "Trial7",
                           ".isNewGroup" : false,
                           "BF" : -0.4280924075232170,
                           "Posterior Odds" : 0.05548987628619550,
                           "Prior Odds" : 0.1486983549970350,
                           "error %" : 0.01603905142867930
                        },
                        {
                           "(I)" : "Trial1",
                           "(J)" : "Trial8",
                           ".isNewGroup" : false,
                           "BF" : -0.4278159756603560,
                           "Posterior Odds" : 0.0555252072731140,
                           "Prior Odds" : 0.1486983549970350,
                           "error %" : 0.01604228119076420
                        },
                        {
                           "(I)" : "Trial1",
                           "(J)" : "Trial9",
                           ".isNewGroup" : false,
                           "BF" : -0.4189287018935180,
                           "Posterior Odds" : 0.05667316435152820,
                           "Prior Odds" : 0.1486983549970350,
                           "error %" : 0.01615522023648860
                        },
                        {
                           "(I)" : "Trial1",
                           "(J)" : "Trial_10",
                           ".isNewGroup" : false,
                           "BF" : -0.421968927073270,
                           "Posterior Odds" : 0.05627781623266810,
                           "Prior Odds" : 0.1486983549970350,
                           "error %" : 0.0161130577446740
                        },
                        {
                           "(I)" : "Trial2",
                           "(J)" : "Trial3",
                           ".isNewGroup" : false,
                           "BF" : -0.4105696855666470,
                           "Posterior Odds" : 0.05777453763207780,
                           "Prior Odds" : 0.1486983549970350,
                           "error %" : 0.01628390358870360
                        },
                        {
                           "(I)" : "Trial2",
                           "(J)" : "Trial4",
                           ".isNewGroup" : false,
                           "BF" : -0.39208443460450,
                           "Posterior Odds" : 0.06028673020181770,
                           "Prior Odds" : 0.1486983549970350,
                           "error %" : 0.01660311401750610
                        },
                        {
                           "(I)" : "Trial2",
                           "(J)" : "Trial5",
                           ".isNewGroup" : false,
                           "BF" : -0.4226853731177790,
                           "Posterior Odds" : 0.05618505249453850,
                           "Prior Odds" : 0.1486983549970350,
                           "error %" : 0.01610395217259650
                        },
                        {
                           "(I)" : "Trial2",
                           "(J)" : "Trial6",
                           ".isNewGroup" : false,
                           "BF" : -0.4152593557580110,
                           "Posterior Odds" : 0.05715402340488790,
                           "Prior Odds" : 0.1486983549970350,
                           "error %" : 0.0162099759977990
                        },
                        {
                           "(I)" : "Trial2",
                           "(J)" : "Trial7",
                           ".isNewGroup" : false,
                           "BF" : -0.4193029004217880,
                           "Posterior Odds" : 0.05662435442654970,
                           "Prior Odds" : 0.1486983549970350,
                           "error %" : 0.01614982087847760
                        },
                        {
                           "(I)" : "Trial2",
                           "(J)" : "Trial8",
                           ".isNewGroup" : false,
                           "BF" : -0.4139658547922690,
                           "Posterior Odds" : 0.05732450447600010,
                           "Prior Odds" : 0.1486983549970350,
                           "error %" : 0.01622991783600560
                        },
                        {
                           "(I)" : "Trial2",
                           "(J)" : "Trial9",
                           ".isNewGroup" : false,
                           "BF" : -0.427907798933070,
                           "Posterior Odds" : 0.05551346876961120,
                           "Prior Odds" : 0.1486983549970350,
                           "error %" : 0.01604120998253330
                        },
                        {
                           "(I)" : "Trial2",
                           "(J)" : "Trial_10",
                           ".isNewGroup" : false,
                           "BF" : -0.4274703531298330,
                           "Posterior Odds" : 0.05556941322487880,
                           "Prior Odds" : 0.1486983549970350,
                           "error %" : 0.01604634780321590
                        },
                        {
                           "(I)" : "Trial3",
                           "(J)" : "Trial4",
                           ".isNewGroup" : false,
                           "BF" : -0.3621348692413740,
                           "Posterior Odds" : 0.06459089388205309,
                           "Prior Odds" : 0.1486983549970350,
                           "error %" : 0.01710568958842110
                        },
                        {
                           "(I)" : "Trial3",
                           "(J)" : "Trial5",
                           ".isNewGroup" : false,
                           "BF" : -0.4070589125430080,
                           "Posterior Odds" : 0.05824347137999430,
                           "Prior Odds" : 0.1486983549970350,
                           "error %" : 0.01634164796427130
                        },
                        {
                           "(I)" : "Trial3",
                           "(J)" : "Trial6",
                           ".isNewGroup" : false,
                           "BF" : -0.3920805977558120,
                           "Posterior Odds" : 0.06028726281757280,
                           "Prior Odds" : 0.1486983549970350,
                           "error %" : 0.01660318269091150
                        },
                        {
                           "(I)" : "Trial3",
                           "(J)" : "Trial7",
                           ".isNewGroup" : false,
                           "BF" : -0.3998027778557010,
                           "Posterior Odds" : 0.05922477046625520,
                           "Prior Odds" : 0.1486983549970350,
                           "error %" : 0.01646607195793090
                        },
                        {
                           "(I)" : "Trial3",
                           "(J)" : "Trial8",
                           ".isNewGroup" : false,
                           "BF" : -0.3904682020082060,
                           "Posterior Odds" : 0.06051150605070610,
                           "Prior Odds" : 0.1486983549970350,
                           "error %" : 0.01663207210501280
                        },
                        {
                           "(I)" : "Trial3",
                           "(J)" : "Trial9",
                           ".isNewGroup" : false,
                           "BF" : -0.4179070141472380,
                           "Posterior Odds" : 0.05680664622071070,
                           "Prior Odds" : 0.1486983549970350,
                           "error %" : 0.01617015140166260
                        },
                        {
                           "(I)" : "Trial3",
                           "(J)" : "Trial_10",
                           ".isNewGroup" : false,
                           "BF" : -0.4164168981088230,
                           "Posterior Odds" : 0.05700189134565370,
                           "Prior Odds" : 0.1486983549970350,
                           "error %" : 0.01619237377642920
                        },
                        {
                           "(I)" : "Trial4",
                           "(J)" : "Trial5",
                           ".isNewGroup" : false,
                           "BF" : -0.423358365635160,
                           "Posterior Odds" : 0.05609805429547640,
                           "Prior Odds" : 0.1486983549970350,
                           "error %" : 0.01609561714392890
                        },
                        {
                           "(I)" : "Trial4",
                           "(J)" : "Trial6",
                           ".isNewGroup" : false,
                           "BF" : -0.4247075740297110,
                           "Posterior Odds" : 0.0559240467454870,
                           "Prior Odds" : 0.1486983549970350,
                           "error %" : 0.01607917637549590
                        },
                        {
                           "(I)" : "Trial4",
                           "(J)" : "Trial7",
                           ".isNewGroup" : false,
                           "BF" : -0.4241216132209440,
                           "Posterior Odds" : 0.05599955177155920,
                           "Prior Odds" : 0.1486983549970350,
                           "error %" : 0.01608627211066070
                        },
                        {
                           "(I)" : "Trial4",
                           "(J)" : "Trial8",
                           ".isNewGroup" : false,
                           "BF" : -0.4253837850125460,
                           "Posterior Odds" : 0.05583703889546250,
                           "Prior Odds" : 0.1486983549970350,
                           "error %" : 0.0160710552187790
                        },
                        {
                           "(I)" : "Trial4",
                           "(J)" : "Trial9",
                           ".isNewGroup" : false,
                           "BF" : -0.4105086525900870,
                           "Posterior Odds" : 0.05778265746765270,
                           "Prior Odds" : 0.1486983549970350,
                           "error %" : 0.01628489130058640
                        },
                        {
                           "(I)" : "Trial4",
                           "(J)" : "Trial_10",
                           ".isNewGroup" : false,
                           "BF" : -0.4137670234922950,
                           "Posterior Odds" : 0.05735075513251850,
                           "Prior Odds" : 0.1486983549970350,
                           "error %" : 0.01623301908309520
                        },
                        {
                           "(I)" : "Trial5",
                           "(J)" : "Trial6",
                           ".isNewGroup" : false,
                           "BF" : -0.4278080817662440,
                           "Posterior Odds" : 0.05552621652860420,
                           "Prior Odds" : 0.1486983549970350,
                           "error %" : 0.01604238456954680
                        },
                        {
                           "(I)" : "Trial5",
                           "(J)" : "Trial7",
                           ".isNewGroup" : false,
                           "BF" : -0.4280136503615130,
                           "Posterior Odds" : 0.05549994001397710,
                           "Prior Odds" : 0.1486983549970350,
                           "error %" : 0.01603997513137470
                        },
                        {
                           "(I)" : "Trial5",
                           "(J)" : "Trial8",
                           ".isNewGroup" : false,
                           "BF" : -0.4276183576489750,
                           "Posterior Odds" : 0.05555047878441270,
                           "Prior Odds" : 0.1486983549970350,
                           "error %" : 0.01604461291381490
                        },
                        {
                           "(I)" : "Trial5",
                           "(J)" : "Trial9",
                           ".isNewGroup" : false,
                           "BF" : -0.4255776679104060,
                           "Posterior Odds" : 0.05581211702512350,
                           "Prior Odds" : 0.1486983549970350,
                           "error %" : 0.01606874079783070
                        },
                        {
                           "(I)" : "Trial5",
                           "(J)" : "Trial_10",
                           ".isNewGroup" : false,
                           "BF" : -0.4264386904324860,
                           "Posterior Odds" : 0.05570157478625010,
                           "Prior Odds" : 0.1486983549970350,
                           "error %" : 0.01605854585013020
                        },
                        {
                           "(I)" : "Trial6",
                           "(J)" : "Trial7",
                           ".isNewGroup" : false,
                           "BF" : -0.4280358070026820,
                           "Posterior Odds" : 0.0554971086151460,
                           "Prior Odds" : 0.1486983549970350,
                           "error %" : 0.01603973663038230
                        },
                        {
                           "(I)" : "Trial6",
                           "(J)" : "Trial8",
                           ".isNewGroup" : false,
                           "BF" : -0.428066971225480,
                           "Posterior Odds" : 0.05549312638125360,
                           "Prior Odds" : 0.1486983549970350,
                           "error %" : 0.01603935698966790
                        },
                        {
                           "(I)" : "Trial6",
                           "(J)" : "Trial9",
                           ".isNewGroup" : false,
                           "BF" : -0.4224597100920490,
                           "Posterior Odds" : 0.05621425430131680,
                           "Prior Odds" : 0.1486983549970350,
                           "error %" : 0.01610675687132940
                        },
                        {
                           "(I)" : "Trial6",
                           "(J)" : "Trial_10",
                           ".isNewGroup" : false,
                           "BF" : -0.4240349367498640,
                           "Posterior Odds" : 0.05601072927467990,
                           "Prior Odds" : 0.1486983549970350,
                           "error %" : 0.01608732438154920
                        },
                        {
                           "(I)" : "Trial7",
                           "(J)" : "Trial8",
                           ".isNewGroup" : false,
                           "BF" : -0.4279253593826090,
                           "Posterior Odds" : 0.05551122415956120,
                           "Prior Odds" : 0.1486983549970350,
                           "error %" : 0.01604100498504770
                        },
                        {
                           "(I)" : "Trial7",
                           "(J)" : "Trial9",
                           ".isNewGroup" : false,
                           "BF" : -0.4240731327195180,
                           "Posterior Odds" : 0.05600580337732520,
                           "Prior Odds" : 0.1486983549970350,
                           "error %" : 0.01608685955613120
                        },
                        {
                           "(I)" : "Trial7",
                           "(J)" : "Trial_10",
                           ".isNewGroup" : false,
                           "BF" : -0.4252867259249250,
                           "Posterior Odds" : 0.05584951913160210,
                           "Prior Odds" : 0.1486983549970350,
                           "error %" : 0.01607221418778660
                        },
                        {
                           "(I)" : "Trial8",
                           "(J)" : "Trial9",
                           ".isNewGroup" : false,
                           "BF" : -0.4217038611134010,
                           "Posterior Odds" : 0.05631217514632420,
                           "Prior Odds" : 0.1486983549970350,
                           "error %" : 0.01611642530702040
                        },
                        {
                           "(I)" : "Trial8",
                           "(J)" : "Trial_10",
                           ".isNewGroup" : false,
                           "BF" : -0.4233922947579840,
                           "Posterior Odds" : 0.05609367182343040,
                           "Prior Odds" : 0.1486983549970350,
                           "error %" : 0.01609519907342430
                        },
                        {
                           "(I)" : "Trial9",
                           "(J)" : "Trial_10",
                           ".isNewGroup" : false,
                           "BF" : -0.428013122338670,
                           "Posterior Odds" : 0.0555000074918180,
                           "Prior Odds" : 0.1486983549970350,
                           "error %" : 0.01603998135308820
                        }
                     ],
                     "footnotes" : [
                        {
                           "cols" : null,
                           "row" : null,
                           "symbol" : "<em>Note.</em>",
                           "text" : "The posterior odds have been corrected for multiple testing by\n\t\tfixing to 0.5 the prior probability that the null hypothesis holds\n\t\tacross all comparisons (Westfall, Johnson, & Utts, 1997). Individual\n\t\tcomparisons are based on the default t-test with a Cauchy (0, r =\n\t\t1/sqrt(2)) prior. The \"U\" in the Bayes factor denotes that it is uncorrected."
                        }
                     ],
                     "name" : "postHoc_Trial No",
                     "schema" : {
                        "fields" : [
                           {
                              "combine" : true,
                              "name" : "(I)",
                              "title" : "",
                              "type" : "string"
                           },
                           {
                              "name" : "(J)",
                              "title" : "",
                              "type" : "string"
                           },
                           {
                              "format" : "sf:4;dp:3",
                              "name" : "Prior Odds",
                              "type" : "number"
                           },
                           {
                              "format" : "sf:4;dp:3",
                              "name" : "Posterior Odds",
                              "type" : "number"
                           },
                           {
                              "format" : "sf:4;dp:3;log10",
                              "name" : "BF",
                              "title" : "BF<sub>10, U</sub>",
                              "type" : "number"
                           },
                           {
                              "format" : "sf:4;dp:3",
                              "name" : "error %",
                              "type" : "number"
                           }
                        ]
                     },
                     "status" : "complete",
                     "title" : "Post Hoc Comparisons - Trial No"
                  }
               ],
               "title" : "Post Hoc Tests"
            },
            "title" : "Bayesian ANOVA"
         },
         "resultsMeta" : null,
         "stateKey" : null,
         "status" : "complete",
         "title" : "",
         "userdata" : null,
         "version" : "0.9.2"
      }
   ],
   "meta" : {
      "notes" : {
         "first" : {
            "format" : "markdown",
            "text" : "\n",
            "visible" : false
         }
      },
      "title" : "Results"
   }
}
